# Supplementary material for: 3-Amino-1H-pyrazol-2-ium tri­fluoro­acetate
Source: Acta Crystallogr Sect E Struct Rep Online. 2013 Aug 14;69(Pt 9):o1425–6. doi: 10.1107/S1600536813022204 (PMC3884487; doi:10.1107/S1600536813022204)
Supplement: Supplementary file 1 [file e-69-o1425-sup1.cif]

##############################################################################
#                                                                            #
# This CIF contains the data in a paper accepted for publication in          #
# Acta Crystallographica Section E. It conforms to the requirements of       #
# Notes for Authors for Acta Crystallographica Section E, and has been       #
# peer reviewed under the auspices of the IUCr Commission on Journals.       #
#                                                                            #
# Full details of the Crystallographic Information File format               #
# are given in the paper "The Crystallographic Information File (CIF):       #
# a New Standard Archive File for Crystallography" by S. R. Hall, F. H.      #
# Allen and I. D. Brown [Acta Cryst. (1991), A47, 655-685].                  #
#                                                                            #
# The current version of the core CIF dictionary is obtainable from          #
# ftp://ftp.iucr.org/pub/cif_core.dic.                                       #
#                                                                            #
# Software is freely available for graphical display of the structure(s)     #
# in this CIF. For information consult the CIF software page                 #
# http://www.iucr.org/resources/cif/software.                                #
#                                                                            #
# This file may be used for bona fide research purposes within the           #
# scientific community so long as proper attribution is given to the journal # 
# article from which it was obtained.                                        #
#                                                                            #
##############################################################################
data_I
_audit_creation_method
;
  Olex2 1.2
  (compiled Apr 23 2013 17:54:37, GUI svn.r4466)
;
_journal_date_recd_electronic     2013-07-20
_journal_date_accepted     2013-08-07
_journal_name_full     'Acta Crystallographica, Section E'
_journal_year     2013
_journal_volume     69
_journal_issue      9
_journal_page_first     o1425
_journal_page_last     o1426
_journal_paper_category     QO
_journal_paper_doi     10.1107/S1600536813022204
_journal_coeditor_code     LH5637
_publ_contact_author_name     'Jasinski, Jerry P.'
_publ_contact_author_address
;
Department of Chemistry
Keene State College
229 Main Street
Keene, New Hampshire 03435, USA
;
_publ_contact_author_email     jjasinski@keene.edu
_publ_contact_author_fax     ?
_publ_contact_author_phone     '603 358-2563'
_publ_section_title
;
3-Amino-1<i>H</i>-pyrazol-2-ium trifluoroacetate
;
loop_
    _publ_author_name
    _publ_author_address
    'Yamuna, T. S.'
;
Department of Studies in Chemistry
University of Mysore
Manasagangotri, Mysore 570 006, India
;
    'Jasinski, Jerry P.'
;
Department of Chemistry
Keene State College
229 Main Street
Keene, NH 03435-2001, USA
;
    'Scadova, Derek R.'
;
Department of Chemistry
Keene State College
229 Main Street
Keene, NH 03435-2001, USA
;
    'Yathirajan, H. S.'
;
Department of Studies in Chemistry
University of Mysore
Manasagangotri, Mysore 570 006, India
;
    'Kaur, Manpreet'
;
Department of Studies in Chemistry
University of Mysore
Manasagangotri, Mysore 570 006, India
;
_chemical_name_systematic
;
3-Amino-1<i>H</i>-pyrazol-2-ium trifluoroacetate
;
_chemical_name_common     ?
_chemical_formula_moiety     'C3 H6 N3 +, C2 F3 O2 -'
_chemical_formula_sum     'C5 H6 F3 N3 O2'
_chemical_formula_iupac     'C3 H6 N3 +, C2 F3 O2 -'
_chemical_formula_weight     197.13
_chemical_melting_point     ?
_shelx_space_group_comment
;
The symmetry employed for this shelxl refinement is uniquely defined
by the following loop, which should always be used as a source of
symmetry information in preference to the above space-group names.
They are only intended as comments.
;
_space_group_crystal_system     monoclinic
_space_group_name_H-M_alt     'P 21/n'
_space_group_name_Hall     '-P 2yn'
loop_
    _space_group_symop_operation_xyz
    'x, y, z'
    '-x+1/2, y+1/2, -z+1/2'
    '-x, -y, -z'
    'x-1/2, -y-1/2, z-1/2'
_cell_length_a     10.9292(8)
_cell_length_b     10.9332(6)
_cell_length_c     13.7002(13)
_cell_angle_alpha     90
_cell_angle_beta     107.939(9)
_cell_angle_gamma     90
_cell_volume     1557.5(2)
_cell_formula_units_Z     8
_cell_measurement_reflns_used     2544
_cell_measurement_theta_min     3.3880
_cell_measurement_theta_max     72.3922
_cell_measurement_temperature     173(2)
_exptl_crystal_description     irregular
_exptl_crystal_colour     colourless
_exptl_crystal_size_max     0.16
_exptl_crystal_size_mid     0.14
_exptl_crystal_size_min     0.06
_exptl_crystal_density_diffrn     1.681
_exptl_crystal_density_meas     ?
_exptl_crystal_density_method     ?
_exptl_crystal_F_000     800
_exptl_absorpt_coefficient_mu     1.579
_exptl_absorpt_correction_type     multi-scan
_exptl_absorpt_process_details
;
(CrysAlis PRO and CrysAlis RED; Agilent, 2012)
;
_shelx_estimated_absorpt_T_min     ?
_shelx_estimated_absorpt_T_max     ?
_exptl_absorpt_correction_T_min     0.66146
_exptl_absorpt_correction_T_max     1.00000
_exptl_special_details     ?
_diffrn_ambient_temperature     173(2)
_diffrn_radiation_type     'Cu K\a'
_diffrn_radiation_wavelength     1.5418
_diffrn_radiation_monochromator     graphite
_diffrn_measurement_device_type     'Agilent Xcalibur (Eos, Gemini)'
_diffrn_measurement_method     '\w scans'
_diffrn_detector_area_resol_mean     16.0416
_diffrn_reflns_number     9227
_diffrn_reflns_av_R_equivalents     0.0299
_diffrn_reflns_theta_min     4.550
_diffrn_reflns_theta_max     72.543
_diffrn_reflns_theta_full     67.684
_diffrn_measured_fraction_theta_max     1.0000
_diffrn_measured_fraction_theta_full     1.0000
_diffrn_reflns_limit_h_min     -13
_diffrn_reflns_limit_h_max     13
_diffrn_reflns_limit_k_min     -13
_diffrn_reflns_limit_k_max     9
_diffrn_reflns_limit_l_min     -15
_diffrn_reflns_limit_l_max     16
_refine_special_details     ?
_reflns_number_total     3031
_reflns_number_gt     2343
_reflns_threshold_expression     I>2\s(I)
_refine_ls_structure_factor_coef     Fsqd
_refine_ls_matrix_type     full
_refine_ls_R_factor_all     0.0668
_refine_ls_R_factor_gt     0.0480
_refine_ls_wR_factor_gt     0.1204
_refine_ls_wR_factor_ref     0.1358
_refine_ls_goodness_of_fit_ref     1.049
_refine_ls_restrained_S_all     1.049
_refine_ls_number_reflns     3031
_refine_ls_number_parameters     338
_refine_ls_number_restraints     0
_refine_ls_hydrogen_treatment     refall
_refine_ls_weighting_scheme     calc
_refine_ls_weighting_details
;
 w=1/[\s^2^(Fo^2^)+(0.0697P)^2^+0.4559P]
 where P=(Fo^2^+2Fc^2^)/3
;
_atom_sites_solution_hydrogens     difmap
_atom_sites_solution_primary     geom
_atom_sites_solution_secondary     ?
_refine_ls_shift/su_max     0.000
_refine_ls_shift/su_mean     0.000
_refine_diff_density_max     0.235
_refine_diff_density_min     -0.227
_refine_ls_extinction_method     none
_refine_ls_extinction_coef     .
loop_
    _atom_type_symbol
    _atom_type_description
    _atom_type_scat_dispersion_real
    _atom_type_scat_dispersion_imag
    _atom_type_scat_source
    'C' 'C' 0.0181 0.0091
                         'International Tables Vol C Tables 4.2.6.8 and 6.1.1.4'
    'H' 'H' 0.0000 0.0000
                         'International Tables Vol C Tables 4.2.6.8 and 6.1.1.4'
    'F' 'F' 0.0727 0.0534
                         'International Tables Vol C Tables 4.2.6.8 and 6.1.1.4'
    'N' 'N' 0.0311 0.0180
                         'International Tables Vol C Tables 4.2.6.8 and 6.1.1.4'
    'O' 'O' 0.0492 0.0322
                         'International Tables Vol C Tables 4.2.6.8 and 6.1.1.4'
_computing_data_collection     'CrysAlis PRO (Agilent, 2012)'
_computing_cell_refinement     'CrysAlis PRO (Agilent, 2012)'
_computing_data_reduction     'CrysAlis RED (Agilent, 2012)'
_computing_structure_solution     'SUPERFLIP (Palatinus & Chapuis, 2007)'
_computing_structure_refinement     'SHELXL2012 (Sheldrick, 2008)'
_computing_molecular_graphics     'OLEX2 (Dolomanov <i>et al.</i>, 2009)'
_computing_publication_material     'OLEX2 (Dolomanov <i>et al.</i>, 2009)'
loop_
    _atom_site_type_symbol
    _atom_site_label
    _atom_site_fract_x
    _atom_site_fract_y
    _atom_site_fract_z
    _atom_site_U_iso_or_equiv
    _atom_site_adp_type
    _atom_site_calc_flag
    _atom_site_occupancy
    _atom_site_disorder_assembly
    _atom_site_disorder_group
    C C1A 0.56299(19) 0.93721(18) 0.25897(17) 0.0384(5) Uani d 1 . .
    C C2A 0.4240(2) 0.7896(2) 0.25222(19) 0.0453(5) Uani d 1 . .
    H H2A 0.351(2) 0.741(2) 0.2498(18) 0.050(7) Uiso d 1 . .
    C C3A 0.4396(2) 0.9121(2) 0.26406(18) 0.0428(5) Uani d 1 . .
    H H3A 0.379(2) 0.968(2) 0.2737(18) 0.050(7) Uiso d 1 . .
    N N1A 0.6272(2) 1.04305(18) 0.2644(2) 0.0588(6) Uani d 1 . .
    H H1AA 0.593(3) 1.108(3) 0.278(2) 0.057(8) Uiso d 1 . .
    H H1AB 0.713(3) 1.041(3) 0.272(2) 0.064(8) Uiso d 1 . .
    N N2A 0.61502(17) 0.83064(15) 0.24439(15) 0.0396(4) Uani d 1 . .
    H H2AA 0.697(3) 0.815(3) 0.240(2) 0.062(8) Uiso d 1 . .
    N N3A 0.52875(17) 0.73971(17) 0.23916(16) 0.0440(5) Uani d 1 . .
    H H3AA 0.549(3) 0.657(3) 0.236(2) 0.067(8) Uiso d 1 . .
    C C1B 0.28710(18) 0.17323(18) 0.48905(16) 0.0351(4) Uani d 1 . .
    C C2B 0.1618(2) 0.3114(2) 0.5268(2) 0.0451(5) Uani d 1 . .
    H H2B 0.122(2) 0.382(2) 0.5441(19) 0.050(7) Uiso d 1 . .
    C C3B 0.2771(2) 0.2975(2) 0.50783(18) 0.0410(5) Uani d 1 . .
    H H3B 0.336(3) 0.354(3) 0.508(2) 0.061(8) Uiso d 1 . .
    N N1B 0.37852(18) 0.11030(18) 0.46300(18) 0.0472(5) Uani d 1 . .
    H H1BA 0.450(3) 0.147(2) 0.476(2) 0.053(7) Uiso d 1 . .
    H H1BB 0.375(3) 0.029(3) 0.472(2) 0.060(8) Uiso d 1 . .
    N N2B 0.18060(15) 0.11865(16) 0.49623(14) 0.0372(4) Uani d 1 . .
    H H2BA 0.164(2) 0.034(3) 0.4985(19) 0.058(8) Uiso d 1 . .
    N N3B 0.10420(17) 0.20371(16) 0.52047(16) 0.0431(4) Uani d 1 . .
    H H3BA 0.024(3) 0.184(2) 0.5222(19) 0.051(7) Uiso d 1 . .
    C C4A 0.58112(19) 0.40965(18) 0.26078(18) 0.0409(5) Uani d 1 . .
    C C5A 0.4574(2) 0.4142(2) 0.29303(18) 0.0422(5) Uani d 1 . .
    F F1A1 0.4274(7) 0.3086(7) 0.3249(5) 0.0619(13) Uani d 0.639(12) A 1
    F F1A2 0.3945(12) 0.3073(14) 0.2818(12) 0.075(3) Uani d 0.361(12) A 2
    F F2A1 0.3589(8) 0.4515(8) 0.2173(6) 0.0681(17) Uani d 0.639(12) A 1
    F F2A2 0.3687(14) 0.4932(10) 0.2363(13) 0.067(3) Uani d 0.361(12) A 2
    F F3A1 0.4720(7) 0.4955(5) 0.3687(6) 0.0651(13) Uani d 0.639(12) A 1
    F F3A2 0.4800(14) 0.4446(15) 0.3885(10) 0.089(4) Uani d 0.361(12) A 2
    O O1A 0.63921(15) 0.31128(13) 0.27322(15) 0.0526(5) Uani d 1 . .
    O O2A 0.60816(16) 0.50747(14) 0.22685(17) 0.0622(5) Uani d 1 . .
    C C4B 0.23375(19) 0.8115(2) 0.48329(18) 0.0413(5) Uani d 1 . .
    C C5B 0.2075(2) 0.6750(2) 0.45833(19) 0.0447(5) Uani d 1 . .
    F F1B1 0.1329(4) 0.6255(3) 0.5045(6) 0.077(2) Uani d 0.639(12) A 1
    F F1B2 0.2028(16) 0.6103(8) 0.5367(6) 0.101(4) Uani d 0.361(12) A 2
    F F2B1 0.3162(3) 0.6097(3) 0.4866(5) 0.0669(13) Uani d 0.639(12) A 1
    F F2B2 0.2821(9) 0.6190(6) 0.4167(12) 0.089(4) Uani d 0.361(12) A 2
    F F3B1 0.1581(7) 0.6629(3) 0.3597(3) 0.090(2) Uani d 0.639(12) A 1
    F F3B2 0.0855(7) 0.6537(6) 0.3935(8) 0.079(3) Uani d 0.361(12) A 2
    O O1B 0.13834(14) 0.86991(13) 0.49109(15) 0.0530(5) Uani d 1 . .
    O O2B 0.34134(14) 0.84860(15) 0.48973(15) 0.0538(5) Uani d 1 . .
loop_
    _atom_site_aniso_label
    _atom_site_aniso_U_11
    _atom_site_aniso_U_22
    _atom_site_aniso_U_33
    _atom_site_aniso_U_12
    _atom_site_aniso_U_13
    _atom_site_aniso_U_23
    C1A 0.0374(10) 0.0299(10) 0.0508(12) 0.0050(8) 0.0177(9) 0.0021(8)
    C2A 0.0330(11) 0.0431(13) 0.0629(15) -0.0022(9) 0.0194(10) 0.0043(10)
    C3A 0.0351(10) 0.0382(12) 0.0595(14) 0.0072(9) 0.0208(10) 0.0022(10)
    N1A 0.0434(11) 0.0275(10) 0.113(2) 0.0008(8) 0.0358(12) -0.0044(10)
    N2A 0.0340(9) 0.0284(9) 0.0624(12) 0.0006(7) 0.0238(8) 0.0023(8)
    N3A 0.0385(9) 0.0281(9) 0.0701(13) -0.0011(7) 0.0239(9) 0.0017(8)
    C1B 0.0265(9) 0.0353(11) 0.0453(11) -0.0029(7) 0.0138(8) 0.0041(8)
    C2B 0.0464(12) 0.0299(11) 0.0663(15) -0.0029(9) 0.0280(11) -0.0050(10)
    C3B 0.0344(10) 0.0341(11) 0.0570(13) -0.0096(8) 0.0178(9) -0.0010(9)
    N1B 0.0302(9) 0.0350(10) 0.0823(15) -0.0018(8) 0.0259(9) 0.0024(9)
    N2B 0.0288(8) 0.0279(9) 0.0588(11) -0.0013(6) 0.0192(7) -0.0009(7)
    N3B 0.0345(9) 0.0330(9) 0.0709(13) -0.0024(7) 0.0298(9) -0.0039(8)
    C4A 0.0354(10) 0.0301(11) 0.0639(14) -0.0021(8) 0.0252(10) -0.0036(9)
    C5A 0.0363(11) 0.0397(12) 0.0549(13) -0.0014(9) 0.0201(10) 0.0010(9)
    F1A1 0.053(3) 0.0486(17) 0.099(4) -0.004(2) 0.045(3) 0.015(3)
    F1A2 0.046(5) 0.054(3) 0.135(10) -0.010(4) 0.044(5) 0.013(7)
    F2A1 0.0376(17) 0.094(5) 0.071(2) 0.011(3) 0.0149(16) 0.019(3)
    F2A2 0.038(4) 0.058(5) 0.113(8) 0.009(4) 0.035(5) 0.018(4)
    F3A1 0.061(2) 0.067(3) 0.079(4) -0.001(2) 0.039(2) -0.027(2)
    F3A2 0.070(4) 0.137(11) 0.069(5) -0.006(7) 0.034(3) -0.015(7)
    O1A 0.0452(9) 0.0277(8) 0.0968(13) 0.0022(6) 0.0394(9) 0.0030(7)
    O2A 0.0526(10) 0.0302(8) 0.1222(16) 0.0029(7) 0.0538(11) 0.0110(9)
    C4B 0.0309(10) 0.0341(11) 0.0634(14) 0.0007(8) 0.0211(10) 0.0020(9)
    C5B 0.0379(11) 0.0350(12) 0.0636(15) 0.0034(9) 0.0193(10) -0.0015(10)
    F1B1 0.071(2) 0.0309(14) 0.151(6) -0.0066(15) 0.068(3) 0.005(2)
    F1B2 0.174(11) 0.053(4) 0.069(4) -0.026(6) 0.025(6) 0.011(3)
    F2B1 0.0527(15) 0.0417(14) 0.107(3) 0.0162(11) 0.0249(19) -0.0071(17)
    F2B2 0.072(6) 0.059(3) 0.163(11) -0.002(3) 0.076(7) -0.038(5)
    F3B1 0.113(5) 0.0658(19) 0.069(2) -0.017(2) -0.003(2) -0.0142(14)
    F3B2 0.050(3) 0.060(3) 0.108(6) 0.002(2) -0.003(3) -0.033(3)
    O1B 0.0343(8) 0.0290(8) 0.1059(14) -0.0020(6) 0.0366(8) -0.0059(8)
    O2B 0.0310(8) 0.0434(9) 0.0937(13) -0.0013(6) 0.0290(8) 0.0035(8)
_geom_special_details
;
 All esds (except the esd in the dihedral angle between two l.s. planes)
 are estimated using the full covariance matrix.  The cell esds are taken
 into account individually in the estimation of esds in distances, angles
 and torsion angles; correlations between esds in cell parameters are only
 used when they are defined by crystal symmetry.  An approximate (isotropic)
 treatment of cell esds is used for estimating esds involving l.s. planes.
;
loop_
    _geom_bond_atom_site_label_1
    _geom_bond_atom_site_label_2
    _geom_bond_site_symmetry_2
    _geom_bond_distance
    _geom_bond_publ_flag
    C1A C3A . 1.399(3) ?
    C1A N1A . 1.344(3) ?
    C1A N2A . 1.338(3) ?
    C2A H2A . 0.96(3) ?
    C2A C3A . 1.354(3) ?
    C2A N3A . 1.329(3) ?
    C3A H3A . 0.94(3) ?
    N1A H1AA . 0.85(3) ?
    N1A H1AB . 0.91(3) ?
    N2A H2AA . 0.94(3) ?
    N2A N3A . 1.357(2) ?
    N3A H3AA . 0.93(3) ?
    C1B C3B . 1.393(3) ?
    C1B N1B . 1.349(3) ?
    C1B N2B . 1.338(2) ?
    C2B H2B . 0.95(3) ?
    C2B C3B . 1.372(3) ?
    C2B N3B . 1.325(3) ?
    C3B H3B . 0.89(3) ?
    N1B H1BA . 0.84(3) ?
    N1B H1BB . 0.90(3) ?
    N2B H2BA . 0.95(3) ?
    N2B N3B . 1.358(2) ?
    N3B H3BA . 0.91(3) ?
    C4A C5A . 1.547(3) ?
    C4A O1A . 1.234(2) ?
    C4A O2A . 1.238(3) ?
    C5A F1A1 . 1.312(8) ?
    C5A F1A2 . 1.341(14) ?
    C5A F2A1 . 1.309(8) ?
    C5A F2A2 . 1.351(15) ?
    C5A F3A1 . 1.337(7) ?
    C5A F3A2 . 1.298(14) ?
    C4B C5B . 1.538(3) ?
    C4B O1B . 1.255(2) ?
    C4B O2B . 1.221(2) ?
    C5B F1B1 . 1.295(5) ?
    C5B F1B2 . 1.299(8) ?
    C5B F2B1 . 1.337(4) ?
    C5B F2B2 . 1.284(6) ?
    C5B F3B1 . 1.298(4) ?
    C5B F3B2 . 1.375(6) ?
loop_
    _geom_angle_atom_site_label_1
    _geom_angle_atom_site_label_2
    _geom_angle_atom_site_label_3
    _geom_angle_site_symmetry_1
    _geom_angle_site_symmetry_3
    _geom_angle
    _geom_angle_publ_flag
    N1A C1A C3A . . 131.41(19) ?
    N2A C1A C3A . . 107.28(18) ?
    N2A C1A N1A . . 121.30(19) ?
    C3A C2A H2A . . 129.0(15) ?
    N3A C2A H2A . . 121.0(15) ?
    N3A C2A C3A . . 109.9(2) ?
    C1A C3A H3A . . 127.7(15) ?
    C2A C3A C1A . . 106.02(19) ?
    C2A C3A H3A . . 126.3(15) ?
    C1A N1A H1AA . . 118.4(19) ?
    C1A N1A H1AB . . 119.1(18) ?
    H1AA N1A H1AB . . 120(3) ?
    C1A N2A H2AA . . 128.8(18) ?
    C1A N2A N3A . . 109.00(17) ?
    N3A N2A H2AA . . 122.2(18) ?
    C2A N3A N2A . . 107.79(18) ?
    C2A N3A H3AA . . 129.0(18) ?
    N2A N3A H3AA . . 122.6(18) ?
    N1B C1B C3B . . 130.75(19) ?
    N2B C1B C3B . . 107.58(17) ?
    N2B C1B N1B . . 121.60(19) ?
    C3B C2B H2B . . 131.0(15) ?
    N3B C2B H2B . . 119.5(15) ?
    N3B C2B C3B . . 109.57(19) ?
    C1B C3B H3B . . 125.5(18) ?
    C2B C3B C1B . . 105.75(18) ?
    C2B C3B H3B . . 128.7(18) ?
    C1B N1B H1BA . . 114.8(18) ?
    C1B N1B H1BB . . 113.5(17) ?
    H1BA N1B H1BB . . 121(2) ?
    C1B N2B H2BA . . 128.4(16) ?
    C1B N2B N3B . . 109.08(17) ?
    N3B N2B H2BA . . 121.5(16) ?
    C2B N3B N2B . . 108.01(17) ?
    C2B N3B H3BA . . 130.5(16) ?
    N2B N3B H3BA . . 121.1(16) ?
    O1A C4A C5A . . 116.52(18) ?
    O1A C4A O2A . . 129.27(19) ?
    O2A C4A C5A . . 114.21(17) ?
    F1A1 C5A C4A . . 113.4(4) ?
    F1A1 C5A F3A1 . . 108.0(4) ?
    F1A2 C5A C4A . . 113.7(7) ?
    F1A2 C5A F2A2 . . 103.9(7) ?
    F2A1 C5A C4A . . 111.2(4) ?
    F2A1 C5A F1A1 . . 108.0(4) ?
    F2A1 C5A F3A1 . . 106.2(4) ?
    F2A2 C5A C4A . . 113.1(7) ?
    F3A1 C5A C4A . . 109.7(3) ?
    F3A2 C5A C4A . . 112.6(6) ?
    F3A2 C5A F1A2 . . 105.7(7) ?
    F3A2 C5A F2A2 . . 107.3(8) ?
    O1B C4B C5B . . 114.19(18) ?
    O2B C4B C5B . . 116.60(19) ?
    O2B C4B O1B . . 129.2(2) ?
    F1B1 C5B C4B . . 113.5(3) ?
    F1B1 C5B F2B1 . . 105.8(3) ?
    F1B1 C5B F3B1 . . 110.1(3) ?
    F1B2 C5B C4B . . 113.3(4) ?
    F1B2 C5B F3B2 . . 99.4(5) ?
    F2B1 C5B C4B . . 111.4(2) ?
    F2B2 C5B C4B . . 117.5(3) ?
    F2B2 C5B F1B2 . . 107.4(6) ?
    F2B2 C5B F3B2 . . 104.7(5) ?
    F3B1 C5B C4B . . 108.6(2) ?
    F3B1 C5B F2B1 . . 107.2(3) ?
    F3B2 C5B C4B . . 112.7(3) ?
loop_
    _geom_torsion_atom_site_label_1
    _geom_torsion_atom_site_label_2
    _geom_torsion_atom_site_label_3
    _geom_torsion_atom_site_label_4
    _geom_torsion_site_symmetry_1
    _geom_torsion_site_symmetry_2
    _geom_torsion_site_symmetry_3
    _geom_torsion_site_symmetry_4
    _geom_torsion
    _geom_torsion_publ_flag
    C1A N2A N3A C2A . . . . -1.0(3) ?
    C3A C1A N2A N3A . . . . 0.6(3) ?
    C3A C2A N3A N2A . . . . 1.1(3) ?
    N1A C1A C3A C2A . . . . 178.8(3) ?
    N1A C1A N2A N3A . . . . -178.3(2) ?
    N2A C1A C3A C2A . . . . 0.1(3) ?
    N3A C2A C3A C1A . . . . -0.7(3) ?
    C1B N2B N3B C2B . . . . 1.0(3) ?
    C3B C1B N2B N3B . . . . -0.9(2) ?
    C3B C2B N3B N2B . . . . -0.6(3) ?
    N1B C1B C3B C2B . . . . 177.5(2) ?
    N1B C1B N2B N3B . . . . -178.2(2) ?
    N2B C1B C3B C2B . . . . 0.5(3) ?
    N3B C2B C3B C1B . . . . 0.1(3) ?
    O1A C4A C5A F1A1 . . . . -3.4(4) ?
    O1A C4A C5A F1A2 . . . . -31.4(7) ?
    O1A C4A C5A F2A1 . . . . -125.3(4) ?
    O1A C4A C5A F2A2 . . . . -149.5(6) ?
    O1A C4A C5A F3A1 . . . . 117.5(4) ?
    O1A C4A C5A F3A2 . . . . 88.7(8) ?
    O2A C4A C5A F1A1 . . . . 177.4(4) ?
    O2A C4A C5A F1A2 . . . . 149.4(7) ?
    O2A C4A C5A F2A1 . . . . 55.5(5) ?
    O2A C4A C5A F2A2 . . . . 31.3(7) ?
    O2A C4A C5A F3A1 . . . . -61.7(4) ?
    O2A C4A C5A F3A2 . . . . -90.5(8) ?
    O1B C4B C5B F1B1 . . . . -38.2(4) ?
    O1B C4B C5B F1B2 . . . . -76.1(9) ?
    O1B C4B C5B F2B1 . . . . -157.5(3) ?
    O1B C4B C5B F2B2 . . . . 157.7(8) ?
    O1B C4B C5B F3B1 . . . . 84.6(5) ?
    O1B C4B C5B F3B2 . . . . 35.9(7) ?
    O2B C4B C5B F1B1 . . . . 143.9(4) ?
    O2B C4B C5B F1B2 . . . . 106.0(9) ?
    O2B C4B C5B F2B1 . . . . 24.5(4) ?
    O2B C4B C5B F2B2 . . . . -20.3(9) ?
    O2B C4B C5B F3B1 . . . . -93.3(5) ?
    O2B C4B C5B F3B2 . . . . -142.1(6) ?
loop_
    _geom_hbond_atom_site_label_D
    _geom_hbond_atom_site_label_H
    _geom_hbond_atom_site_label_A
    _geom_hbond_site_symmetry_A
    _geom_hbond_distance_DH
    _geom_hbond_distance_HA
    _geom_hbond_distance_DA
    _geom_hbond_angle_DHA
    N1A H1AA O1A 1_565 0.85(3) 2.28(3) 2.936(3) 134(2)
    N1A H1AB O2A 2_655 0.91(3) 1.99(3) 2.884(3) 169(3)
    N2A H2AA O1A 2_655 0.94(3) 1.85(3) 2.778(2) 171(3)
    N3A H3AA O2A . 0.93(3) 1.78(3) 2.705(2) 172(3)
    N1B H1BA O2B 3_666 0.84(3) 2.18(3) 2.962(2) 153(2)
    N1B H1BB O2B 1_545 0.90(3) 2.03(3) 2.929(3) 173(2)
    N2B H2BA O1B 1_545 0.95(3) 1.81(3) 2.756(2) 174(2)
    N3B H3BA O1B 3_566 0.91(3) 1.82(3) 2.728(2) 171(2)
_shelxl_version_number         .000002012
_iucr_refine_instructions_details
;
TITL HSY-569 in P21/n #14
CELL 1.54184 10.92919 10.93325 13.70021 90 107.9391 90
ZERR 8 0.0008 0.00059 0.00133 0 0.0094 0
LATT 1
SYMM 0.5-X,0.5+Y,0.5-Z
SFAC C H F N O
UNIT 40 48 24 24 16
EQIV $1 0.5-X,0.5+Y,0.5-Z
EQIV $2 +X,1+Y,+Z
EQIV $3 1.5-X,0.5+Y,0.5-Z
EQIV $4 +X,-1+Y,+Z
EQIV $5 1-X,1-Y,1-Z
EQIV $6 -X,1-Y,1-Z
L.S. 25
PLAN  15
TEMP -100(2)
HTAB C2A F1A2_$1
HTAB C3A F2A1_$1
HTAB C3A F2A2_$1
HTAB N1A O1A_$2
HTAB N1A O2A_$3
HTAB N2A O1A_$3
HTAB N3A O2A
HTAB C2B F1B1
HTAB C2B F1B2
HTAB C3B F2B1
HTAB N1B O2B_$4
HTAB N1B O2B_$5
HTAB N2B O1B_$4
HTAB N2B O2B_$4
HTAB N3B O1B_$6
REM reset to P21/n #14
BOND $H
CONF
HTAB
fmap 2
acta
OMIT -1 13 4
OMIT -1 13 3
OMIT 0 13 3
OMIT 1 13 3
OMIT 0 0 2
OMIT 2 13 2
OMIT 1 13 2
REM <HKL>G:/Yathi-April-2013/HSY-569-Next-6-Scadova/Olex2-HSY-569-jpj/HSY-569.
REM hkl</HKL>
WGHT    0.069700    0.455900
FVAR       3.13209   0.63888
C1A   1    0.562994    0.937208    0.258974    11.00000    0.03743    0.02987 =
         0.05078    0.00207    0.01768    0.00500
C2A   1    0.423999    0.789592    0.252217    11.00000    0.03301    0.04308 =
         0.06295    0.00426    0.01936   -0.00216
H2A   2    0.350520    0.740795    0.249849    11.00000    0.04951
C3A   1    0.439595    0.912103    0.264059    11.00000    0.03507    0.03822 =
         0.05950    0.00216    0.02081    0.00725
H3A   2    0.378703    0.968265    0.273710    11.00000    0.04964
N1A   4    0.627218    1.043051    0.264416    11.00000    0.04336    0.02752 =
         0.11341   -0.00444    0.03583    0.00075
H1AA  2    0.592978    1.107991    0.277550    11.00000    0.05673
H1AB  2    0.712561    1.040987    0.272062    11.00000    0.06391
N2A   4    0.615019    0.830638    0.244391    11.00000    0.03401    0.02841 =
         0.06236    0.00233    0.02382    0.00058
H2AA  2    0.697389    0.815435    0.239799    11.00000    0.06195
N3A   4    0.528748    0.739707    0.239164    11.00000    0.03855    0.02812 =
         0.07014    0.00168    0.02394   -0.00113
H3AA  2    0.549032    0.657473    0.236135    11.00000    0.06734
C1B   1    0.287103    0.173226    0.489052    11.00000    0.02651    0.03528 =
         0.04527    0.00411    0.01378   -0.00288
C2B   1    0.161775    0.311371    0.526831    11.00000    0.04637    0.02995 =
         0.06634   -0.00501    0.02796   -0.00291
H2B   2    0.121957    0.381734    0.544083    11.00000    0.05000
C3B   1    0.277141    0.297502    0.507829    11.00000    0.03438    0.03412 =
         0.05704   -0.00098    0.01783   -0.00962
H3B   2    0.335698    0.353980    0.507964    11.00000    0.06097
N1B   4    0.378518    0.110296    0.463000    11.00000    0.03019    0.03505 =
         0.08227    0.00245    0.02594   -0.00178
H1BA  2    0.449903    0.146543    0.475686    11.00000    0.05326
H1BB  2    0.374551    0.028671    0.471764    11.00000    0.05952
N2B   4    0.180604    0.118649    0.496228    11.00000    0.02880    0.02789 =
         0.05883   -0.00087    0.01920   -0.00135
H2BA  2    0.163721    0.033534    0.498479    11.00000    0.05829
N3B   4    0.104195    0.203711    0.520472    11.00000    0.03454    0.03299 =
         0.07087   -0.00392    0.02980   -0.00238
H3BA  2    0.023731    0.184135    0.522180    11.00000    0.05080
C4A   1    0.581123    0.409648    0.260776    11.00000    0.03539    0.03009 =
         0.06387   -0.00357    0.02518   -0.00210
C5A   1    0.457432    0.414226    0.293033    11.00000    0.03625    0.03967 =
         0.05486    0.00100    0.02012   -0.00138
PART 1
F1A1  3    0.427380    0.308573    0.324931    21.00000    0.05316    0.04861 =
         0.09866    0.01509    0.04489   -0.00352
PART 0
PART 2
F1A2  3    0.394543    0.307290    0.281836   -21.00000    0.04635    0.05412 =
         0.13475    0.01314    0.04430   -0.01000
PART 0
PART 1
F2A1  3    0.358872    0.451518    0.217305    21.00000    0.03763    0.09435 =
         0.07097    0.01921    0.01485    0.01091
PART 0
PART 2
F2A2  3    0.368737    0.493168    0.236324   -21.00000    0.03791    0.05775 =
         0.11253    0.01754    0.03548    0.00934
PART 0
PART 1
F3A1  3    0.471981    0.495513    0.368708    21.00000    0.06113    0.06689 =
         0.07946   -0.02663    0.03936   -0.00116
PART 0
PART 2
F3A2  3    0.480040    0.444572    0.388540   -21.00000    0.06973    0.13685 =
         0.06874   -0.01499    0.03424   -0.00621
PART 0
O1A   5    0.639207    0.311282    0.273218    11.00000    0.04520    0.02767 =
         0.09679    0.00298    0.03939    0.00220
O2A   5    0.608158    0.507472    0.226851    11.00000    0.05257    0.03022 =
         0.12216    0.01100    0.05375    0.00290
C4B   1    0.233749    0.811503    0.483287    11.00000    0.03089    0.03414 =
         0.06338    0.00195    0.02112    0.00071
C5B   1    0.207520    0.674971    0.458331    11.00000    0.03788    0.03501 =
         0.06362   -0.00148    0.01927    0.00340
PART 1
F1B1  3    0.132894    0.625496    0.504538    21.00000    0.07097    0.03092 =
         0.15093    0.00511    0.06779   -0.00661
PART 0
PART 2
F1B2  3    0.202787    0.610334    0.536655   -21.00000    0.17383    0.05264 =
         0.06876    0.01107    0.02465   -0.02569
PART 0
PART 1
F2B1  3    0.316207    0.609741    0.486624    21.00000    0.05266    0.04170 =
         0.10650   -0.00711    0.02489    0.01618
PART 0
PART 2
F2B2  3    0.282056    0.618963    0.416740   -21.00000    0.07231    0.05888 =
         0.16320   -0.03797    0.07618   -0.00156
PART 0
PART 1
F3B1  3    0.158099    0.662854    0.359709    21.00000    0.11252    0.06579 =
         0.06902   -0.01419   -0.00350   -0.01742
PART 0
PART 2
F3B2  3    0.085530    0.653651    0.393512   -21.00000    0.04977    0.06045 =
         0.10805   -0.03322   -0.00335    0.00176
PART 0
O1B   5    0.138335    0.869913    0.491086    11.00000    0.03425    0.02901 =
         0.10591   -0.00587    0.03662   -0.00199
O2B   5    0.341344    0.848601    0.489733    11.00000    0.03104    0.04343 =
         0.09366    0.00351    0.02895   -0.00130
HKLF 4
REM  HSY-569 in P21/n #14
REM R1 =  0.0480 for    2343 Fo > 4sig(Fo)  and  0.0668 for all    3031 data
REM    338 parameters refined using      0 restraints
END
WGHT      0.0697      0.4559
REM Instructions for potential hydrogen bonds
HTAB N1A O1A_$2
HTAB N1A O2A_$3
HTAB N2A O1A_$3
HTAB N3A O2A
HTAB N1B O2B_$5
HTAB N1B O2B_$4
HTAB N2B O1B_$4
HTAB N3B F3B2_$6
HTAB N3B O1B_$6
REM Highest difference peak  0.235,  deepest hole -0.227,  1-sigma level  0.059
Q1    1   0.6011  0.3025  0.1826  11.00000  0.05    0.24
Q2    1   0.6480  0.5141  0.2985  11.00000  0.05    0.23
Q3    1   0.6755  0.3018  0.3732  11.00000  0.05    0.22
Q4    1   0.3430  0.1297  0.3710  11.00000  0.05    0.22
Q5    1   0.3375  0.4378  0.1459  11.00000  0.05    0.21
Q6    1   0.4135  0.4876  0.3050  11.00000  0.05    0.21
Q7    1   0.1467  0.1043  0.4179  11.00000  0.05    0.21
Q8    1   0.1128  0.8440  0.4280  11.00000  0.05    0.20
Q9    1   0.6565  0.8261  0.3468  11.00000  0.05    0.20
Q10   1   0.1400  0.2045  0.6156  11.00000  0.05    0.19
Q11   1   0.3812  0.8058  0.1475  11.00000  0.05    0.19
Q12   1   0.0643  0.2165  0.4227  11.00000  0.05    0.18
Q13   1   0.1352  0.6255  0.3801  11.00000  0.05    0.18
Q14   1   0.3036  0.8382  0.4097  11.00000  0.05    0.18
Q15   1   0.2242  0.6322  0.5958  11.00000  0.05    0.18
REM The information below was added by Olex2.
REM
REM R1 = 0.0480 for 2343 Fo > 4sig(Fo) and 0.0668 for all 9517 data
REM n/a parameters refined using n/a restraints
REM Highest difference peak 0.24, deepest hole -0.23
REM Mean Shift 0, Max Shift 0.
REM +++ Tabular Listing of Refinement Information +++
REM R1_all = 0.0668
REM R1_gt = 0.0480
REM wR_ref = 0.1358
REM GOOF = 1.049
REM Shift_max = 0
REM Shift_mean = 0
REM Reflections_all = 9517
REM Reflections_gt = 2343
REM Parameters = n/a
REM Hole = 0.24
REM Peak = -0.23
REM Flack = n/a
;
