# Supplementary material for: 3-Amino-1H-pyrazol-2-ium tri­fluoro­acetate
Source: Acta Crystallogr Sect E Struct Rep Online. 2013 Aug 14;69(Pt 9):o1425–6. doi: 10.1107/S1600536813022204 (PMC3884487; doi:10.1107/S1600536813022204)
Supplement: Supplementary file 2 [file e-69-o1425-Isup2.hkl]

#
# h,k,l, Fc-squared, Fo-squared, sigma(Fo-squared), status flag
#
data_I
_shelx_refln_list_code          4
_shelx_F_calc_maximum      335.46
_exptl_crystal_F_000       800.00
_reflns_d_resolution_high  0.8081

loop_
 _space_group_symop_operation_xyz
 'x, y, z'
 '-x+1/2, y+1/2, -z+1/2'
 '-x, -y, -z'
 'x-1/2, -y-1/2, z-1/2'

_cell_length_a    10.9292
_cell_length_b    10.9332
_cell_length_c    13.7002
_cell_angle_alpha  90.000
_cell_angle_beta  107.939
_cell_angle_gamma  90.000

_shelx_F_squared_multiplier     1.000

loop_
 _refln_index_h
 _refln_index_k
 _refln_index_l
 _refln_F_squared_calc
 _refln_F_squared_meas
 _refln_F_squared_sigma
 _refln_observed_status
   2   0   0        106.36        126.76         3.68 o
   4   0   0      20953.20      24143.36       215.13 o
   6   0   0         10.25          7.78         2.46 o
   8   0   0        212.33        169.62        14.72 o
  10   0   0         51.94         60.50         5.90 o
  12   0   0        122.92        126.21        11.44 o
   1   1   0       1349.27       1549.17        39.30 o
   2   1   0        776.40        832.96        10.83 o
   3   1   0        261.79        236.44         4.24 o
   4   1   0        344.55        377.89         7.03 o
   5   1   0        330.28        375.41         8.61 o
   6   1   0        392.29        423.85         9.82 o
   7   1   0         72.89         72.39         5.33 o
   8   1   0        274.48        243.15        10.13 o
   9   1   0          8.07          7.43         2.18 o
  10   1   0       1014.82       1051.75        18.32 o
  11   1   0          3.88          3.49         2.35 o
  12   1   0         10.03         10.27         2.64 o
   0   2   0       2616.54       2808.52        26.72 o
   1   2   0       4029.32       4278.36        36.56 o
   2   2   0       2836.16       3211.44        25.89 o
   3   2   0        220.78        251.84         4.88 o
   4   2   0        187.56        211.31         4.80 o
   5   2   0        371.42        399.01        12.85 o
   6   2   0         91.33        100.68         5.83 o
   7   2   0         75.08         76.31         5.55 o
   8   2   0         25.67         24.58         3.54 o
   9   2   0        606.44        635.21        15.82 o
  10   2   0         25.90         24.69         3.97 o
  11   2   0        299.82        279.79        20.42 o
  12   2   0         18.51         13.67         4.46 o
   1   3   0       1983.64       2192.14        19.58 o
   2   3   0        719.23        846.31         8.75 o
   3   3   0        735.86        798.46        11.04 o
   4   3   0        384.18        407.40         9.93 o
   5   3   0          0.00         -0.33         1.60 o
   6   3   0       1812.16       1922.29        26.14 o
   7   3   0        143.23        129.13         7.08 o
   8   3   0        162.87        151.58         6.05 o
   9   3   0          2.48          1.76         3.24 o
  10   3   0         62.96         74.47         7.88 o
  11   3   0          4.93          2.23         2.13 o
  12   3   0         17.09         16.42         3.01 o
   0   4   0       6371.41       6816.23        43.73 o
   1   4   0        210.37        257.66         4.47 o
   2   4   0       4034.82       4471.27        40.40 o
   3   4   0        646.22        733.89        10.86 o
   4   4   0       1143.91       1310.45        17.99 o
   5   4   0        986.83       1080.56        22.47 o
   6   4   0        438.01        454.02        24.12 o
   7   4   0         54.51         50.08         5.70 o
   8   4   0        182.66        187.95         8.36 o
   9   4   0        176.16        168.46        11.79 o
  10   4   0         23.82         25.62         5.06 o
  11   4   0        353.20        336.11        11.43 o
  12   4   0          1.81          3.69         2.03 o
   1   5   0       1808.91       2065.30        16.14 o
   2   5   0        783.87        824.45        12.23 o
   3   5   0        212.14        247.19         8.27 o
   4   5   0          1.00          0.78         1.57 o
   5   5   0       1585.08       1694.74        32.79 o
   6   5   0        399.91        419.16        17.17 o
   7   5   0         60.32         62.96         3.58 o
   8   5   0        690.85        667.90        15.72 o
   9   5   0        315.06        335.96        18.61 o
  10   5   0         89.91         77.16         6.22 o
  11   5   0        123.46        124.82         7.13 o
   0   6   0       3465.99       3821.60        43.82 o
   1   6   0       2858.79       3185.59        30.63 o
   2   6   0       1358.43       1524.88        19.04 o
   3   6   0          3.49          1.88         1.88 o
   4   6   0       1259.73       1402.02        23.06 o
   5   6   0         19.43         21.99         4.52 o
   6   6   0         24.67         20.23         4.32 o
   7   6   0          1.60          2.71         1.90 o
   8   6   0        424.73        424.79        14.28 o
   9   6   0          9.13          7.16         3.70 o
  10   6   0         29.65         25.34         3.65 o
  11   6   0          2.47          2.79         1.66 o
   1   7   0         48.92         52.44         3.85 o
   2   7   0         33.46         49.52         4.56 o
   3   7   0        118.76        112.39         6.91 o
   4   7   0         36.87         30.40         3.18 o
   5   7   0         10.15          8.54         2.40 o
   6   7   0        890.10        846.76        17.78 o
   7   7   0          1.42         -0.76         1.76 o
   8   7   0        705.72        712.62        15.83 o
   9   7   0         63.46         56.70         5.00 o
  10   7   0         73.65         80.81         7.85 o
   0   8   0        108.93        120.58        12.27 o
   1   8   0        100.81         91.98         7.40 o
   2   8   0         17.56         17.97         5.20 o
   3   8   0         14.63         17.89         3.99 o
   4   8   0         39.53         43.83         3.65 o
   5   8   0        758.61        753.85        19.24 o
   6   8   0        474.44        463.13        13.18 o
   7   8   0         46.49         38.09         4.01 o
   8   8   0         11.76          9.90         2.64 o
   9   8   0         23.60         17.60         3.56 o
  10   8   0          5.44          7.83         3.71 o
   1   9   0        958.55        926.82        20.12 o
   2   9   0        373.42        393.29        20.24 o
   3   9   0        471.33        491.01        10.99 o
   4   9   0        114.40        117.69         6.50 o
   5   9   0         65.80         67.62         4.74 o
   6   9   0        271.30        270.64         9.95 o
   7   9   0         25.52         15.70         3.01 o
   8   9   0         49.08         48.86         4.42 o
   9   9   0         10.33          9.63         2.57 o
   0  10   0        898.48        834.62        54.58 o
   1  10   0         31.71         23.76         2.73 o
   2  10   0         10.35         10.64         2.07 o
   3  10   0         87.86         91.05         4.33 o
   4  10   0          9.05          5.91         2.04 o
   5  10   0          0.14          0.44         2.11 o
   6  10   0        208.11        229.05        12.58 o
   7  10   0         44.97         47.62         5.58 o
   8  10   0          2.02          4.90         2.39 o
   1  11   0        114.68        129.31         7.65 o
   2  11   0         82.54         84.15         7.53 o
   3  11   0          1.25          3.19         2.14 o
   4  11   0          3.37          2.00         2.06 o
   5  11   0        170.51        191.22         8.80 o
   6  11   0         63.36         91.13         5.66 o
   7  11   0          0.70          4.28         1.98 o
   0  12   0          1.85         -4.11         4.11 o
   1  12   0         55.61         43.25        12.48 o
   2  12   0        101.90         81.16        16.25 o
   3  12   0          0.06          6.15         2.79 o
   4  12   0        108.21        116.91         7.35 o
   5  12   0        121.00        139.14         9.53 o
   1  13   0          0.59        197.87       121.98 o
   2  13   0         10.50        342.56       210.05 o
   3  13   0         44.91         12.83         3.17 o
 -11   0   1        205.83        219.19         9.94 o
  -9   0   1         27.69         21.78         4.54 o
  -7   0   1         82.30         76.61         6.35 o
  -5   0   1       3150.47       3461.02        38.05 o
  -3   0   1       1983.73       2237.21        57.67 o
  -1   0   1        187.40        223.26         5.61 o
   1   0   1         34.70         58.67         2.33 o
   3   0   1       3715.26       4067.33        52.82 o
   5   0   1          2.09          2.16         2.27 o
   7   0   1        977.89        951.57        35.24 o
   9   0   1          8.12          7.16         2.64 o
  11   0   1         12.45         13.13         4.97 o
 -12   1   1          2.56          3.95         1.95 o
 -11   1   1        128.26        128.66         6.77 o
 -10   1   1        293.71        292.02         9.59 o
  -9   1   1        190.41        215.82         9.09 o
  -8   1   1         55.72         48.57         4.58 o
  -7   1   1        307.71        287.15         9.98 o
  -6   1   1          5.33          3.94         1.37 o
  -5   1   1       1787.12       1860.28        18.59 o
  -4   1   1       1695.36       1948.33        17.51 o
  -3   1   1       4690.73       5156.83        32.91 o
  -2   1   1       1508.18       1665.72        24.67 o
  -1   1   1       1144.80       1485.17        27.83 o
   0   1   1          6.35         14.52         1.19 o
   1   1   1        121.67        126.75         2.66 o
   2   1   1         53.63         36.37         1.35 o
   3   1   1        713.87        882.59        15.22 o
   4   1   1       1832.97       2048.80        18.70 o
   5   1   1         51.02         56.60         3.96 o
   6   1   1          8.45          4.30         2.32 o
   7   1   1         16.95         15.99         2.83 o
   8   1   1        633.09        496.82        18.45 o
   9   1   1         72.51         68.31         4.91 o
  10   1   1         67.14         61.15         5.80 o
  11   1   1         37.76         25.81         3.55 o
  12   1   1          6.44          2.47         3.24 o
 -12   2   1         22.96         17.40         3.73 o
 -11   2   1         92.45         77.12         6.03 o
 -10   2   1         21.65         26.96         3.54 o
  -9   2   1       1060.53       1170.94        26.59 o
  -8   2   1        124.81        114.82         6.89 o
  -7   2   1       1039.47        964.41        18.67 o
  -6   2   1       1012.60       1005.51        17.49 o
  -5   2   1        122.00        136.51         4.83 o
  -4   2   1        842.38        840.91        14.57 o
  -3   2   1         71.09         70.41         6.33 o
  -2   2   1       1446.19       1687.99        18.07 o
  -1   2   1        906.58        970.53        13.62 o
   0   2   1       9385.83       9947.60        42.54 o
   1   2   1       2541.34       2474.91        58.56 o
   2   2   1       5838.81       5992.67        36.69 o
   3   2   1        482.91        505.65         6.73 o
   4   2   1        337.80        354.47        27.56 o
   5   2   1         48.85         45.60         3.80 o
   6   2   1         78.03         89.91         5.82 o
   7   2   1        292.34        250.45        10.32 o
   8   2   1         11.54         12.31         1.95 o
   9   2   1        485.53        488.93        20.00 o
  10   2   1        338.68        338.83        16.23 o
  11   2   1         18.89         21.91         4.45 o
  12   2   1         26.80         21.56         5.30 o
 -12   3   1         76.80         80.57         6.37 o
 -11   3   1         18.29         23.00         3.67 o
 -10   3   1          0.58         -2.92         3.10 o
  -9   3   1          7.72          6.70         2.60 o
  -8   3   1       1003.61        867.32        23.85 o
  -7   3   1        111.63        106.60         7.90 o
  -6   3   1        127.26        134.26         6.36 o
  -5   3   1        198.04        194.75         8.86 o
  -4   3   1         18.70         18.72         2.18 o
  -3   3   1         83.96         79.96         3.64 o
  -2   3   1       2045.07       2343.10        30.78 o
  -1   3   1       7908.12       8451.08        46.20 o
   0   3   1         72.88         98.18         2.04 o
   1   3   1         35.50         62.42         1.83 o
   2   3   1        155.18        154.90         3.49 o
   3   3   1         15.18         17.22         2.54 o
   4   3   1        219.01        214.81         7.99 o
   5   3   1        228.59        235.08         9.22 o
   6   3   1          8.41          5.45         2.11 o
   7   3   1        214.80        218.10         9.68 o
   8   3   1         62.99         71.53         7.75 o
   9   3   1         22.17         16.82         7.50 o
  10   3   1         19.93         20.95         3.76 o
  11   3   1          0.75          4.47         3.20 o
  12   3   1         39.46         40.89         7.20 o
 -12   4   1         26.93         28.58         2.98 o
 -11   4   1         53.16         46.13         4.77 o
 -10   4   1        126.42        133.18        10.16 o
  -9   4   1         28.85         26.97         4.98 o
  -8   4   1       1001.21        987.62        16.89 o
  -7   4   1          8.34          4.62         2.59 o
  -6   4   1          3.93          4.40         2.32 o
  -5   4   1          0.33          3.70         1.73 o
  -4   4   1       2380.29       2918.67        34.80 o
  -3   4   1         83.60         92.69         3.80 o
  -2   4   1       2929.26       3274.87        20.70 o
  -1   4   1          5.16          8.85         1.07 o
   0   4   1         58.65         80.14         2.96 o
   1   4   1        756.13        842.11        12.47 o
   2   4   1        206.68        192.38         4.28 o
   3   4   1          0.06          1.47         1.24 o
   4   4   1       1054.53       1111.23        18.05 o
   5   4   1         62.13         55.61         4.50 o
   6   4   1        289.70        287.31        10.67 o
   7   4   1         78.91         80.38         6.13 o
   8   4   1         90.01         75.13         6.88 o
   9   4   1          3.24          5.16         3.22 o
  10   4   1         49.80         45.57         4.96 o
  11   4   1          7.52          3.25         2.19 o
 -12   5   1          1.58          0.66         4.01 o
 -11   5   1          4.27          0.32         2.36 o
 -10   5   1         63.11         63.93         6.94 o
  -9   5   1          0.14         -3.19         3.19 o
  -8   5   1         53.00         49.86         3.31 o
  -7   5   1        139.62        133.50         9.92 o
  -6   5   1        192.51        209.24         8.96 o
  -5   5   1        144.95        159.26         6.20 o
  -4   5   1          3.39          7.99         2.21 o
  -3   5   1        889.74       1002.70        16.71 o
  -2   5   1          9.71          5.15         1.17 o
  -1   5   1       2506.34       2725.67        25.51 o
   0   5   1         66.85         85.95         2.83 o
   1   5   1        642.57        621.14         9.48 o
   2   5   1        147.18        147.55         5.50 o
   3   5   1         37.91         36.70         3.56 o
   4   5   1        468.35        442.25        15.72 o
   5   5   1        406.96        410.86        16.24 o
   6   5   1        186.47        186.38        11.75 o
   7   5   1        183.46        167.84         6.86 o
   8   5   1         13.02         12.21         4.22 o
   9   5   1        179.97        169.70         9.55 o
  10   5   1          2.14         -2.31         2.31 o
  11   5   1         29.10         36.03         4.45 o
 -11   6   1          4.64          5.51         2.00 o
 -10   6   1        180.85        175.60        15.40 o
  -9   6   1         93.62         91.63         5.66 o
  -8   6   1         50.53         46.94         4.48 o
  -7   6   1        139.47        133.83         6.17 o
  -6   6   1          6.88          5.15         2.45 o
  -5   6   1        497.01        552.64        15.49 o
  -4   6   1        755.84        841.77        18.50 o
  -3   6   1         22.67         29.20         3.58 o
  -2   6   1          6.76         13.82         2.42 o
  -1   6   1        155.77        218.79         7.79 o
   0   6   1       1086.61       1181.49        21.66 o
   1   6   1          8.55          6.59         1.41 o
   2   6   1        261.95        278.63         9.36 o
   3   6   1        180.74        172.08         7.74 o
   4   6   1         11.01         10.76         3.20 o
   5   6   1         64.82         71.52         7.41 o
   6   6   1        153.53        150.01         5.50 o
   7   6   1         31.70         29.84         3.49 o
   8   6   1        184.93        168.32        12.83 o
   9   6   1          0.16          3.23         2.98 o
  10   6   1         49.59         46.91         4.49 o
  11   6   1          3.49          8.12         3.45 o
 -11   7   1         35.13         41.05         6.04 o
 -10   7   1         38.63         36.84         3.59 o
  -9   7   1          1.39         -2.67         2.67 o
  -8   7   1         16.53         14.72         2.80 o
  -7   7   1         53.93         53.04         5.32 o
  -6   7   1        108.29        113.64         9.54 o
  -5   7   1         40.17         35.35         4.27 o
  -4   7   1         23.48         24.26         3.63 o
  -3   7   1        237.17        227.13        10.69 o
  -2   7   1         65.23         74.73         6.82 o
  -1   7   1        130.39        136.17         6.90 o
   0   7   1         91.59         89.38         4.98 o
   1   7   1        910.31        951.84        17.60 o
   2   7   1        293.92        279.81        13.31 o
   3   7   1        127.43        137.60        11.11 o
   4   7   1          2.23          5.37         3.35 o
   5   7   1         66.51         62.96         3.91 o
   6   7   1        169.21        151.02         6.27 o
   7   7   1        119.28        111.79         6.52 o
   8   7   1          4.96          0.90         2.97 o
   9   7   1          8.77          2.66         2.72 o
  10   7   1         19.24         19.85         3.58 o
 -10   8   1         20.62         12.88         2.90 o
  -9   8   1         36.67         26.49         3.39 o
  -8   8   1         12.54         10.69         3.19 o
  -7   8   1         17.06         13.40         2.72 o
  -6   8   1        297.57        304.10        10.68 o
  -5   8   1        112.42        100.28         6.03 o
  -4   8   1        142.86        139.42         7.78 o
  -3   8   1          3.87          6.04         3.06 o
  -2   8   1        336.36        330.43        14.73 o
  -1   8   1          4.20          4.45         4.40 o
   0   8   1        589.18        615.57        16.09 o
   1   8   1         81.06         68.31         5.46 o
   2   8   1          1.13          5.32         3.31 o
   3   8   1         32.13         28.85         4.90 o
   4   8   1          0.46          4.74         1.76 o
   5   8   1        206.26        178.71         6.20 o
   6   8   1         60.89         58.77         4.41 o
   7   8   1          4.88         -0.37         2.42 o
   8   8   1        233.78        228.37         9.78 o
   9   8   1          4.07          4.92         1.89 o
  10   8   1          1.37          3.95         2.78 o
  -9   9   1          8.70          7.98         2.43 o
  -8   9   1          9.97          6.03         2.47 o
  -7   9   1         15.60         14.12         2.52 o
  -6   9   1         85.42         87.52         6.75 o
  -5   9   1        145.65        186.22        26.88 o
  -4   9   1          7.14          6.25         2.08 o
  -3   9   1        281.36        252.29         7.64 o
  -2   9   1        760.83        817.84        16.65 o
  -1   9   1         23.55         14.99         4.83 o
   0   9   1          0.09         -1.12         1.75 o
   1   9   1        991.84        997.40        15.48 o
   2   9   1        141.31        117.82         5.90 o
   3   9   1        207.46        219.82         7.29 o
   4   9   1        820.95        786.73        19.62 o
   5   9   1        141.40        129.06         6.94 o
   6   9   1         28.51         26.95         3.94 o
   7   9   1          0.01          3.14         2.40 o
   8   9   1         58.81         56.58         4.68 o
   9   9   1         25.25         34.97         5.53 o
  -8  10   1          0.06         -0.81         2.23 o
  -7  10   1          3.95          4.32         3.15 o
  -6  10   1          0.09         -0.50         2.16 o
  -5  10   1        169.58        189.54         7.25 o
  -4  10   1        174.53        182.46         7.10 o
  -3  10   1        199.56        202.74         7.88 o
  -2  10   1        109.27         89.32         5.81 o
  -1  10   1          4.66         -1.17         2.42 o
   0  10   1        646.00        677.02        16.25 o
   1  10   1          0.46         -1.73         1.85 o
   2  10   1        115.46        107.75         5.13 o
   3  10   1         17.49         17.70         2.57 o
   4  10   1          1.91          3.19         2.08 o
   5  10   1        147.88        144.39        10.49 o
   6  10   1         91.90         72.25         7.43 o
   7  10   1         49.51         48.68         5.42 o
   8  10   1         11.33         11.87         3.88 o
  -7  11   1         13.39         15.48         2.48 o
  -6  11   1        286.09        325.96        11.88 o
  -5  11   1          0.09          6.10         2.22 o
  -4  11   1         10.91         15.31         2.69 o
  -3  11   1         17.02         35.64         8.73 o
  -2  11   1        132.45        127.57         8.90 o
  -1  11   1          2.78          5.19         2.39 o
   0  11   1         96.74         86.53         6.74 o
   1  11   1        246.71        254.64        12.21 o
   2  11   1        100.41         81.13         5.38 o
   3  11   1         44.53         42.52         3.58 o
   4  11   1         50.69         54.16         4.54 o
   5  11   1         35.79         38.99         4.22 o
   6  11   1          0.32         -0.91         1.82 o
   7  11   1          8.64          5.31         2.62 o
  -6  12   1          0.94         -2.79         3.17 o
  -5  12   1         13.88         11.99         2.04 o
  -4  12   1         55.76         79.99        11.95 o
  -3  12   1        128.73        116.20        27.47 o
  -2  12   1         69.07        178.69       102.95 o
  -1  12   1         33.04         48.88         8.34 o
   0  12   1         56.71         41.90         6.69 o
   1  12   1         73.85         68.44        10.15 o
   2  12   1         10.52          9.65         2.65 o
   3  12   1          0.24         -0.78         3.66 o
   4  12   1          8.19         -1.41         2.11 o
   5  12   1          0.31          3.26         2.18 o
  -3  13   1          9.62         -2.53         2.53 o
  -2  13   1          5.05        354.73       219.32 o
  -1  13   1          0.76        227.49       149.62 o
   0  13   1          0.50        100.10        27.52 o
   1  13   1          0.03        186.01        92.28 o
   2  13   1         45.40         44.49         4.97 o
 -12   0   2         88.58         81.95         6.41 o
 -10   0   2        167.80        172.46        11.79 o
  -8   0   2          0.23          0.78         1.87 o
  -6   0   2       6983.97       7702.67       170.00 o
  -4   0   2       7752.88       8464.42        64.17 o
  -2   0   2      37627.89      40691.02       629.82 o
   2   0   2      40482.33      40784.40       422.12 o
   4   0   2          7.57          9.64         5.47 o
   6   0   2        655.78        657.72        25.51 o
   8   0   2         20.94         24.28         5.11 o
  10   0   2         32.18         28.23         8.01 o
  12   0   2          3.77          3.66         2.70 o
 -13   1   2          4.42          2.36         2.61 o
 -12   1   2        367.22        337.35        12.18 o
 -11   1   2         78.74         93.21         5.24 o
 -10   1   2        335.93        366.43        11.97 o
  -9   1   2         94.03        104.73         5.59 o
  -8   1   2        736.42        705.15        16.48 o
  -7   1   2         77.07         83.68         4.51 o
  -6   1   2         19.03         22.34         2.24 o
  -5   1   2       3532.53       3690.92        23.53 o
  -4   1   2        405.42        453.92         9.50 o
  -3   1   2       1414.72       1663.32        19.84 o
  -2   1   2       1914.29       1945.43        19.23 o
  -1   1   2        197.02        193.63         3.81 o
   0   1   2        214.83        203.16         4.26 o
   1   1   2       1339.64       1162.35        10.75 o
   2   1   2        825.31        877.04         9.17 o
   3   1   2          1.54         -0.94         0.99 o
   4   1   2        102.39         99.43         4.10 o
   5   1   2         17.80         22.87         2.95 o
   6   1   2         12.88         10.40         2.57 o
   7   1   2        541.07        468.47        14.49 o
   8   1   2        423.31        453.48        13.18 o
   9   1   2         18.43          7.48         5.95 o
  10   1   2        111.04        103.13         7.51 o
  11   1   2          0.13          0.28         2.11 o
  12   1   2        253.39        263.60        13.70 o
 -13   2   2          0.10         -1.04         2.32 o
 -12   2   2         47.97         47.18         5.23 o
 -11   2   2        422.90        422.42        12.32 o
 -10   2   2         70.09         72.31         6.45 o
  -9   2   2        920.92        939.38        18.84 o
  -8   2   2         15.14         14.34         2.78 o
  -7   2   2         35.43         37.28         3.67 o
  -6   2   2        751.24        816.37        15.16 o
  -5   2   2        371.26        485.20         8.76 o
  -4   2   2        542.28        583.11        14.22 o
  -3   2   2        666.58        739.56        13.45 o
  -2   2   2       2397.19       2574.65        24.74 o
  -1   2   2       5924.56       5584.29        35.92 o
   0   2   2       8692.79       8814.44        53.88 o
   1   2   2          3.60          2.20         0.94 o
   2   2   2       1145.53       1128.63        37.13 o
   3   2   2          5.07          1.23         1.63 o
   4   2   2        223.63        235.88         9.92 o
   5   2   2        347.08        378.64        45.65 o
   6   2   2          0.25          0.50         1.88 o
   7   2   2        200.36        163.31         8.68 o
   8   2   2         74.77         66.88         6.31 o
   9   2   2         38.76         30.92         5.66 o
  10   2   2          3.97          3.80         3.28 o
  11   2   2         83.55         84.97         6.98 o
  12   2   2          5.21          6.57         2.96 o
 -12   3   2         49.42         58.50         5.64 o
 -11   3   2          2.75         -2.09         3.02 o
 -10   3   2         86.69         79.77         5.63 o
  -9   3   2         10.09          8.63         2.33 o
  -8   3   2         45.63         40.54         5.37 o
  -7   3   2        149.06        137.65         8.70 o
  -6   3   2       1432.67       1428.62        20.64 o
  -5   3   2        375.43        436.25        13.18 o
  -4   3   2       1810.91       2040.40        21.99 o
  -3   3   2         53.11         52.99         3.28 o
  -2   3   2        413.76        425.36         6.38 o
  -1   3   2         80.25         87.25         2.44 o
   0   3   2         40.25         30.36         1.41 o
   1   3   2         99.84         88.69         2.82 o
   2   3   2       1068.21        974.76        35.33 o
   3   3   2          0.01          0.04         1.60 o
   4   3   2       1855.04       2023.90        30.62 o
   5   3   2        252.67        291.02         9.89 o
   6   3   2        578.59        525.55        18.19 o
   7   3   2          0.23         -1.05         1.65 o
   8   3   2          1.83          3.56         2.38 o
   9   3   2        348.10        343.08        13.66 o
  10   3   2         69.52         60.04         5.67 o
  11   3   2         12.00         15.57         3.60 o
 -12   4   2         73.06         63.06         7.44 o
 -11   4   2         20.87         16.90         4.06 o
 -10   4   2          1.60         -1.62         8.33 o
  -9   4   2       1465.23       1499.42        40.81 o
  -8   4   2        156.13        144.50         6.07 o
  -7   4   2          0.76          0.23         2.13 o
  -6   4   2       1127.33       1272.50        25.73 o
  -5   4   2       2405.61       2713.49        29.22 o
  -4   4   2       5584.93       6428.15        47.68 o
  -3   4   2        567.02        643.13        11.52 o
  -2   4   2       1602.70       1676.30        15.84 o
  -1   4   2       2592.54       2884.76        19.39 o
   0   4   2      19781.84      21273.89        78.06 o
   1   4   2       6585.83       6845.59        78.25 o
   2   4   2        509.40        478.45        11.59 o
   3   4   2       1724.20       1771.89        41.21 o
   4   4   2       1046.00       1157.49        19.45 o
   5   4   2       2702.79       2697.88        33.18 o
   6   4   2        956.13        875.29        19.23 o
   7   4   2         19.09         13.83         2.51 o
   8   4   2        103.58         91.61         6.15 o
   9   4   2        564.45        565.65        17.49 o
  10   4   2          9.48          9.94         2.99 o
  11   4   2          5.52          6.72         1.96 o
 -12   5   2         24.37         21.08         2.54 o
 -11   5   2          4.72          1.71         2.73 o
 -10   5   2        255.74        224.81        12.70 o
  -9   5   2        170.62        166.47         7.87 o
  -8   5   2          1.51          2.60         1.92 o
  -7   5   2        226.62        204.56        10.39 o
  -6   5   2        173.26        176.64         8.05 o
  -5   5   2        197.22        249.37         7.70 o
  -4   5   2        253.21        283.79         7.67 o
  -3   5   2       3573.39       3836.00        28.79 o
  -2   5   2         13.41         12.49         1.66 o
  -1   5   2         42.22         53.85         3.23 o
   0   5   2        650.73        693.03        13.52 o
   1   5   2        733.02        745.49        12.27 o
   2   5   2         19.61         12.52         2.43 o
   3   5   2         11.86         14.38         3.44 o
   4   5   2         20.48         19.89         3.95 o
   5   5   2        398.00        418.90        16.70 o
   6   5   2         22.82         20.31         4.25 o
   7   5   2         27.23         19.37         4.92 o
   8   5   2          0.61          2.34         3.92 o
   9   5   2        204.93        181.68         9.83 o
  10   5   2         98.33         86.68         6.21 o
  11   5   2         10.73         11.52         2.07 o
 -11   6   2          2.40          3.04         3.27 o
 -10   6   2        251.06        259.12        12.04 o
  -9   6   2          5.96          1.61         2.84 o
  -8   6   2        482.96        518.81        13.36 o
  -7   6   2        277.52        278.40        10.74 o
  -6   6   2          1.71          4.80         2.86 o
  -5   6   2          1.15          2.26         1.74 o
  -4   6   2       2389.69       2579.69        33.17 o
  -3   6   2       1471.65       1684.96        55.50 o
  -2   6   2         11.45         24.13         3.86 o
  -1   6   2          0.07         -1.51         1.51 o
   0   6   2        620.37        645.81        14.08 o
   1   6   2        579.57        608.43        21.21 o
   2   6   2        135.81        163.22         7.67 o
   3   6   2       1175.85       1262.52        28.22 o
   4   6   2        545.70        573.83        19.69 o
   5   6   2         34.42         45.71         5.98 o
   6   6   2          0.00          5.80         2.92 o
   7   6   2        114.73         97.70         6.97 o
   8   6   2        258.56        269.54        14.46 o
   9   6   2          8.90          8.87         4.16 o
  10   6   2         64.02         65.88         8.04 o
 -11   7   2          2.35         -3.75         5.41 o
 -10   7   2         42.73         43.81         8.82 o
  -9   7   2         66.20         59.13         7.25 o
  -8   7   2          0.53          1.59         2.52 o
  -7   7   2        210.66        228.07        13.70 o
  -6   7   2       1746.84       1606.79        92.69 o
  -5   7   2        115.91        118.76         8.92 o
  -4   7   2        899.59        864.30        23.26 o
  -3   7   2         23.88         17.55         3.83 o
  -2   7   2        843.66        862.13        22.73 o
  -1   7   2         67.60         76.20         9.26 o
   0   7   2         35.29         33.08         3.28 o
   1   7   2        494.68        486.82        11.88 o
   2   7   2        225.12        227.35        12.31 o
   3   7   2         39.11         44.90        10.61 o
   4   7   2        427.91        426.92        17.64 o
   5   7   2         82.50         78.12         4.44 o
   6   7   2        776.51        756.27        13.67 o
   7   7   2        135.64        133.05         8.02 o
   8   7   2          2.47          2.95         3.67 o
   9   7   2         25.67         24.78         4.26 o
  10   7   2         33.03         38.04         3.22 o
 -10   8   2         14.94         19.00         3.36 o
  -9   8   2          0.55          0.85         2.38 o
  -8   8   2          2.65          2.63         2.50 o
  -7   8   2         83.29         89.57         5.95 o
  -6   8   2        159.81        170.24         9.10 o
  -5   8   2          1.05          0.10         2.65 o
  -4   8   2       2301.29       2274.82        42.79 o
  -3   8   2        629.65        611.55        22.33 o
  -2   8   2        125.46        118.25         9.02 o
  -1   8   2         48.98         41.22         5.34 o
   0   8   2       1009.52        986.82        22.23 o
   1   8   2        174.57        163.93        10.66 o
   2   8   2          0.02          3.47         2.97 o
   3   8   2         68.01         56.56         3.39 o
   4   8   2        787.57        731.90        14.58 o
   5   8   2          0.69         -0.18         1.93 o
   6   8   2         70.71         59.55         5.63 o
   7   8   2         53.22         51.51         5.24 o
   8   8   2         12.57         14.03         4.23 o
   9   8   2         12.92         11.93         3.04 o
  -9   9   2         50.53         52.68         4.30 o
  -8   9   2          6.96         10.05         2.52 o
  -7   9   2         48.65         54.10         4.62 o
  -6   9   2        310.17        299.16        10.42 o
  -5   9   2        833.57        841.33        17.24 o
  -4   9   2          3.26          4.42         1.82 o
  -3   9   2        239.80        238.91        10.31 o
  -2   9   2         18.25         26.33         3.93 o
  -1   9   2        178.94        166.56         7.68 o
   0   9   2         24.38         16.41         2.26 o
   1   9   2         40.99         37.09         3.19 o
   2   9   2          6.45          7.43         2.31 o
   3   9   2        135.02        130.85         6.20 o
   4   9   2         54.93         56.70         5.62 o
   5   9   2        345.85        333.61        15.81 o
   6   9   2        114.27        103.87         7.04 o
   7   9   2         72.39         74.61         5.74 o
   8   9   2         27.72         24.63         3.91 o
  -8  10   2         21.88         19.01         6.07 o
  -7  10   2         21.60         20.77         2.90 o
  -6  10   2         10.44         15.79         4.13 o
  -5  10   2        112.30        129.05         6.07 o
  -4  10   2        255.02        284.97         9.89 o
  -3  10   2        575.40        581.02        13.02 o
  -2  10   2          2.58          0.27         1.86 o
  -1  10   2        118.80        122.76         6.80 o
   0  10   2         38.68         40.09         3.44 o
   1  10   2        689.08        729.65        13.51 o
   2  10   2        519.60        492.66        11.98 o
   3  10   2         78.53         68.30         5.19 o
   4  10   2         21.54         27.94         4.08 o
   5  10   2         95.09         81.67         7.76 o
   6  10   2          7.79          4.23         2.39 o
   7  10   2         15.95         18.71         2.79 o
  -7  11   2          0.08          3.69         3.82 o
  -6  11   2         20.18         27.96         3.09 o
  -5  11   2         82.67         80.94         4.38 o
  -4  11   2        126.10        150.19         8.09 o
  -3  11   2        308.27        354.02        24.94 o
  -2  11   2         47.12         58.44         7.34 o
  -1  11   2        186.46        145.58         9.67 o
   0  11   2         21.18         19.10         3.02 o
   1  11   2        180.85        185.05         8.62 o
   2  11   2         75.84         63.79         7.22 o
   3  11   2        111.05        105.73         5.98 o
   4  11   2         12.26          5.97         2.17 o
   5  11   2          9.36         11.58         2.72 o
   6  11   2         10.22         11.15         2.86 o
  -6  12   2          0.94         10.27         3.67 o
  -5  12   2          8.95          8.97         3.24 o
  -4  12   2        156.83        171.78        12.41 o
  -3  12   2         16.13         10.32         3.59 o
  -2  12   2         34.43         41.21        17.04 o
  -1  12   2         48.70         24.90         8.73 o
   0  12   2        548.67        417.37        26.32 o
   1  12   2         16.29          1.55         4.41 o
   2  12   2         21.90         33.07         4.20 o
   3  12   2         15.31         22.04         3.09 o
   4  12   2         25.71         39.52         4.59 o
   5  12   2          2.92          7.05         2.30 o
  -3  13   2         12.21          8.95         3.13 o
  -2  13   2         32.29        389.99       234.70 o
  -1  13   2          3.54        263.23       167.02 o
   0  13   2          6.18        146.21        69.57 o
 -13   0   3          1.18         -3.22         3.22 o
 -11   0   3        413.77        465.16        18.62 o
  -9   0   3        243.45        233.79        12.60 o
  -7   0   3        123.79        130.65         7.77 o
  -5   0   3        269.79        237.30         7.23 o
  -3   0   3        525.22        603.09        23.38 o
  -1   0   3        234.25        239.20         8.06 o
   1   0   3      20234.88      18421.89       261.26 o
   3   0   3       2172.70       2278.70        27.62 o
   5   0   3        175.83        174.48         9.30 o
   7   0   3         71.39         61.66         9.59 o
   9   0   3          0.20         -0.34         4.80 o
  11   0   3        117.55        124.96        11.58 o
 -13   1   3         25.96         24.75         3.03 o
 -12   1   3          7.01          9.89         2.09 o
 -11   1   3         93.47         99.51         6.08 o
 -10   1   3         24.09         31.27         3.58 o
  -9   1   3        123.67        112.12         6.30 o
  -8   1   3         25.23         17.30         3.07 o
  -7   1   3         50.82         49.99         3.51 o
  -6   1   3        314.42        339.44         9.25 o
  -5   1   3          3.73          0.85         1.21 o
  -4   1   3         98.18        113.71         3.58 o
  -3   1   3        305.08        408.85         8.97 o
  -2   1   3       2399.51       2196.92        18.65 o
  -1   1   3       1751.75       1520.06        42.23 o
   0   1   3       2938.22       2645.40        30.98 o
   1   1   3       5109.09       4375.93        25.48 o
   2   1   3          3.84          3.14         1.13 o
   3   1   3        277.24        261.16         8.16 o
   4   1   3        115.14        113.14         6.74 o
   5   1   3         94.28         96.12         6.08 o
   6   1   3        523.03        537.27        19.66 o
   7   1   3        170.26        142.32        10.24 o
   8   1   3          3.48         -0.02         2.20 o
   9   1   3          1.37         -1.74         2.65 o
  10   1   3         70.88         70.48         5.91 o
  11   1   3         42.65         50.94         5.36 o
 -13   2   3         26.68         37.59         3.65 o
 -12   2   3          0.14          3.26         1.91 o
 -11   2   3          6.65         11.77         2.76 o
 -10   2   3         89.45         88.49         5.95 o
  -9   2   3        148.86        149.63         8.69 o
  -8   2   3         36.56         31.77         4.66 o
  -7   2   3        229.33        217.69         8.33 o
  -6   2   3        747.57        775.93        14.72 o
  -5   2   3        713.02        848.12        18.63 o
  -4   2   3       4450.04       4927.92        42.52 o
  -3   2   3          6.35          9.20         1.32 o
  -2   2   3         46.82         39.67         2.08 o
  -1   2   3         81.20         73.60         2.03 o
   0   2   3      14589.33      13512.33        54.21 o
   1   2   3         40.41         36.37         1.91 o
   2   2   3        627.00        657.36         8.20 o
   3   2   3       2198.04       2146.69        51.24 o
   4   2   3        132.56        122.62         6.28 o
   5   2   3       1241.54       1217.23        48.46 o
   6   2   3        151.76        126.18         7.92 o
   7   2   3        129.07        100.98         6.35 o
   8   2   3        115.59        104.53         5.77 o
   9   2   3        201.00        188.61        12.79 o
  10   2   3         27.55         21.32         4.23 o
  11   2   3         30.86         29.88         4.42 o
 -13   3   3          7.55          4.11         2.73 o
 -12   3   3        248.61        257.22        12.13 o
 -11   3   3          0.51         -1.40         2.43 o
 -10   3   3          5.12          5.09         2.46 o
  -9   3   3         48.57         39.76         4.81 o
  -8   3   3         62.55         56.30         6.06 o
  -7   3   3        112.17         99.59         7.43 o
  -6   3   3         82.20        118.40         6.02 o
  -5   3   3        381.08        428.03        10.61 o
  -4   3   3       1666.47       1894.41        27.95 o
  -3   3   3        147.96        133.57         3.78 o
  -2   3   3         27.02         24.04         2.02 o
  -1   3   3          2.14          7.57         1.19 o
   0   3   3       7543.40       7656.90        42.91 o
   1   3   3       1303.30       1235.39        13.60 o
   2   3   3        281.22        270.86         8.22 o
   3   3   3        113.36        110.23         4.82 o
   4   3   3       2833.65       2827.00        32.21 o
   5   3   3         55.35         54.21         3.98 o
   6   3   3         39.21         40.58         4.42 o
   7   3   3         41.76         31.85         2.86 o
   8   3   3        319.05        306.74        14.58 o
   9   3   3         23.20         19.64         3.81 o
  10   3   3         27.20         23.05         3.63 o
  11   3   3          7.50          7.14         2.48 o
 -12   4   3          2.39          2.58         1.84 o
 -11   4   3          0.94          3.55         5.51 o
 -10   4   3        338.83        384.00        16.92 o
  -9   4   3        154.05        159.42         7.77 o
  -8   4   3        473.54        441.32        11.81 o
  -7   4   3        317.50        321.03        13.46 o
  -6   4   3         39.31         32.17         3.60 o
  -5   4   3        150.12        181.73         7.30 o
  -4   4   3        808.29        815.90        14.61 o
  -3   4   3        107.81        104.29         3.92 o
  -2   4   3        707.84        802.69        11.59 o
  -1   4   3        500.49        516.47         8.01 o
   0   4   3        922.77        918.50        10.72 o
   1   4   3        677.84        630.72        10.77 o
   2   4   3        303.99        301.56         9.09 o
   3   4   3         44.54         38.85         3.63 o
   4   4   3        451.83        476.25        10.79 o
   5   4   3        359.91        342.08        11.63 o
   6   4   3         33.49         27.75         3.75 o
   7   4   3        105.00         95.01         6.17 o
   8   4   3         69.41         56.21         6.07 o
   9   4   3         41.54         42.31         5.18 o
  10   4   3         13.02          9.52         2.47 o
  11   4   3         15.61         15.67         2.85 o
 -12   5   3         14.18         11.73         2.33 o
 -11   5   3         46.98         48.72         5.75 o
 -10   5   3          1.68          3.72         2.46 o
  -9   5   3        517.50        594.79        22.06 o
  -8   5   3        280.01        290.78        10.26 o
  -7   5   3          1.71          0.63         1.92 o
  -6   5   3         70.33         74.64         5.09 o
  -5   5   3       1558.50       1629.69        25.50 o
  -4   5   3         78.99         88.18         3.69 o
  -3   5   3        432.01        447.94         9.66 o
  -2   5   3         74.68         91.75         5.25 o
  -1   5   3        358.67        331.81         8.45 o
   0   5   3        500.29        477.45         9.37 o
   1   5   3        392.11        403.67        11.16 o
   2   5   3         27.20         31.36         5.68 o
   3   5   3       1401.23       1543.03        37.74 o
   4   5   3        130.37        128.04         9.21 o
   5   5   3          8.22          6.23         3.03 o
   6   5   3        100.37         91.55         6.64 o
   7   5   3         67.83         61.55         5.00 o
   8   5   3         98.09         84.06         6.90 o
   9   5   3          1.77          3.06         2.31 o
  10   5   3          9.77          7.01         3.74 o
 -11   6   3         13.44         14.13         3.35 o
 -10   6   3         23.04         14.43         3.55 o
  -9   6   3         11.33         10.80         1.89 o
  -8   6   3        156.37        245.62        45.86 o
  -7   6   3         53.80         58.01         4.56 o
  -6   6   3        114.55        112.72         6.05 o
  -5   6   3         53.73         53.96         3.99 o
  -4   6   3         37.63         28.21         3.03 o
  -3   6   3          2.19         -0.36         1.64 o
  -2   6   3          3.34         -0.93         1.99 o
  -1   6   3        568.52        614.64        13.47 o
   0   6   3          1.98          0.88         1.26 o
   1   6   3        435.15        469.19        13.13 o
   2   6   3         68.43         85.99        18.87 o
   3   6   3         88.72         84.72         7.72 o
   4   6   3        108.39        118.32         9.48 o
   5   6   3         13.59         13.47         2.71 o
   6   6   3         83.51         62.27         4.85 o
   7   6   3          0.06          2.80         4.89 o
   8   6   3          2.63         -0.25         3.04 o
   9   6   3         15.07         15.29         3.08 o
  10   6   3        130.24        143.08         7.82 o
 -11   7   3         40.32         37.19         3.25 o
 -10   7   3        146.14        167.48         9.02 o
  -9   7   3         27.68         33.96         3.98 o
  -8   7   3          7.16         55.36         8.18 o
  -7   7   3        491.14        529.92        19.63 o
  -6   7   3        490.70        533.19        36.37 o
  -5   7   3        760.67        698.37        41.49 o
  -4   7   3         18.85         26.48         4.56 o
  -3   7   3          5.73         -1.22         2.47 o
  -2   7   3        179.73        177.13        13.39 o
  -1   7   3        437.03        411.85        15.77 o
   0   7   3        200.51        197.75        12.18 o
   1   7   3        273.11        292.04        11.70 o
   2   7   3        283.54        291.79        14.17 o
   3   7   3          0.64         -2.15         3.86 o
   4   7   3          2.20          2.92         1.44 o
   5   7   3         64.19         44.29         4.26 o
   6   7   3        183.20        170.95        12.72 o
   7   7   3        181.35        168.25        10.00 o
   8   7   3          3.67          4.71         3.03 o
   9   7   3         33.25         37.04         3.68 o
  10   7   3          1.37         -2.34         2.56 o
 -10   8   3          0.15         -1.69         1.69 o
  -9   8   3          0.50          0.81         2.91 o
  -8   8   3        231.76        276.68        13.10 o
  -7   8   3          5.78          2.64         2.49 o
  -6   8   3         93.54         99.86         9.03 o
  -5   8   3         13.75         10.05         3.58 o
  -4   8   3         25.79         19.75         5.11 o
  -3   8   3        121.58        120.40         9.26 o
  -2   8   3        113.96        121.08         9.29 o
  -1   8   3         54.74         55.51        10.35 o
   0   8   3        185.65        182.27         9.38 o
   1   8   3        104.99         90.56         8.47 o
   2   8   3        106.17        109.00         7.66 o
   3   8   3          6.88          8.00         2.05 o
   4   8   3          3.56          2.22         3.31 o
   5   8   3        148.08        137.19         8.43 o
   6   8   3         45.18         43.44         4.96 o
   7   8   3         37.92         41.65         5.34 o
   8   8   3          1.86          1.39         2.54 o
   9   8   3          0.89         -1.77         3.34 o
  -9   9   3         60.24         56.80         4.05 o
  -8   9   3         51.30         46.70         3.69 o
  -7   9   3          1.08          2.92         2.21 o
  -6   9   3          8.32         11.29         3.39 o
  -5   9   3        473.07        491.00        15.98 o
  -4   9   3         90.45         72.06         6.21 o
  -3   9   3        150.23        139.49         8.35 o
  -2   9   3        288.79        257.80        11.09 o
  -1   9   3        299.54        292.96        17.57 o
   0   9   3         46.64         49.46         3.98 o
   1   9   3         11.47          6.00         2.33 o
   2   9   3        968.38        961.87        16.00 o
   3   9   3          0.27         -1.22         2.60 o
   4   9   3          8.61          8.48         3.90 o
   5   9   3        157.18        153.32        10.76 o
   6   9   3         16.17         17.48         3.29 o
   7   9   3         26.22         23.94         3.27 o
   8   9   3          6.19          3.25         2.19 o
  -9  10   3         58.68         66.64         6.64 o
  -8  10   3         20.00         15.70         2.98 o
  -7  10   3         44.53         51.74         3.68 o
  -6  10   3         98.36         94.37         5.34 o
  -5  10   3         57.55         53.96         4.06 o
  -4  10   3         41.49         38.46         3.51 o
  -3  10   3         43.32         44.92         5.02 o
  -2  10   3          0.34         -1.81         2.23 o
  -1  10   3        270.30        287.38        16.66 o
   0  10   3        634.52        611.06        15.23 o
   1  10   3         54.76         45.62         4.03 o
   2  10   3        165.77        146.44         6.61 o
   3  10   3        100.48         84.75         5.15 o
   4  10   3         51.93         50.76         5.24 o
   5  10   3         32.39         31.70         4.22 o
   6  10   3         35.72         37.81         3.89 o
   7  10   3          7.75          6.16         2.16 o
  -7  11   3          7.78          4.91         2.68 o
  -6  11   3          0.47          5.06         2.14 o
  -5  11   3          1.23          4.82         2.10 o
  -4  11   3          0.80          5.04         6.19 o
  -3  11   3          3.71          3.44         3.13 o
  -2  11   3         12.92         44.54        44.34 o
  -1  11   3        108.96        118.91        10.36 o
   0  11   3         12.99          5.40         3.90 o
   1  11   3          0.81         -0.03         1.99 o
   2  11   3        184.22        185.30         9.24 o
   3  11   3          4.81          1.84         2.15 o
   4  11   3         32.67         28.52         4.36 o
   5  11   3         37.55         46.84         4.97 o
   6  11   3         89.44         94.13         6.51 o
  -6  12   3          6.86          2.90         9.01 o
  -5  12   3          6.77          6.04         2.33 o
  -4  12   3         18.00         21.47         3.63 o
  -3  12   3         41.94        475.69       277.02 o
  -2  12   3         42.53         33.17         8.21 o
  -1  12   3        164.24        159.66        30.29 o
   0  12   3         67.89         57.06         7.51 o
   1  12   3          4.48          6.68         2.45 o
   2  12   3         10.01          7.72         2.05 o
   3  12   3        227.57        269.85         8.89 o
   4  12   3         16.43         22.04         3.41 o
  -2  13   3          8.02        413.85       261.42 o
 -12   0   4        209.58        214.77        13.38 o
 -10   0   4         12.65          8.96         3.17 o
  -8   0   4       1303.78       1217.60        73.80 o
  -6   0   4       1568.62       1654.13        58.60 o
  -4   0   4      34979.50      36321.21       240.52 o
  -2   0   4        171.35        154.44         7.69 o
   0   0   4     112535.46     101920.73       604.28 o
   2   0   4       4652.24       4061.19        37.89 o
   4   0   4       1646.39       1689.99        46.33 o
   6   0   4        396.43        401.19        24.17 o
   8   0   4          9.33         10.15         6.07 o
  10   0   4         19.28         31.73         7.67 o
 -13   1   4          1.67          2.07         1.65 o
 -12   1   4          3.76          6.08         1.92 o
 -11   1   4         21.59         15.12         3.01 o
 -10   1   4       1778.27       1864.68        31.21 o
  -9   1   4          2.95          3.03         2.03 o
  -8   1   4        398.25        369.41        17.70 o
  -7   1   4         86.55         87.01         5.29 o
  -6   1   4         37.82         43.31         3.17 o
  -5   1   4        151.26        122.85         6.20 o
  -4   1   4        165.12        174.22         4.44 o
  -3   1   4       4983.59       5133.43        48.90 o
  -2   1   4       1148.28       1085.23        13.98 o
  -1   1   4       1372.99       1197.22        31.21 o
   0   1   4       5164.75       4581.55        27.50 o
   1   1   4          0.48          2.35         1.04 o
   2   1   4        754.61        690.25         9.26 o
   3   1   4        312.87        317.57         6.90 o
   4   1   4          6.15          7.30         2.31 o
   5   1   4          0.22         -1.59         1.94 o
   6   1   4        283.51        280.93        13.87 o
   7   1   4         12.45          9.21         2.75 o
   8   1   4         58.69         50.46         5.76 o
   9   1   4         11.35          8.05         2.95 o
  10   1   4        452.20        491.63        13.97 o
  11   1   4         20.13         19.01         3.42 o
 -13   2   4         22.82         33.82         3.73 o
 -12   2   4         24.69         20.34         2.69 o
 -11   2   4        605.76        688.63        18.43 o
 -10   2   4          0.62          1.81         2.33 o
  -9   2   4        682.02        716.34        20.30 o
  -8   2   4        149.55        147.96         7.38 o
  -7   2   4         90.77         76.06         5.07 o
  -6   2   4          5.34          3.74         1.34 o
  -5   2   4        195.58        195.72         6.06 o
  -4   2   4       2262.00       2300.70        18.31 o
  -3   2   4         97.49         93.58         3.26 o
  -2   2   4         40.61         50.41         2.12 o
  -1   2   4       1286.00       1283.50        20.88 o
   0   2   4       2002.66       1765.42        18.74 o
   1   2   4       1809.22       1637.63        33.63 o
   2   2   4         11.52          6.80         1.28 o
   3   2   4          5.22          4.44         1.62 o
   4   2   4        963.58        930.84        15.59 o
   5   2   4         30.85         27.70         3.20 o
   6   2   4         45.03         43.35         4.47 o
   7   2   4         35.63         28.25         3.20 o
   8   2   4          0.13          1.31         2.59 o
   9   2   4        119.53        115.47         7.88 o
  10   2   4         26.47         24.81         4.40 o
  11   2   4         37.77         31.79         5.65 o
 -13   3   4          0.22         -1.58         1.86 o
 -12   3   4         58.10         64.29         5.69 o
 -11   3   4         32.69         28.20         3.89 o
 -10   3   4         36.13         38.34         4.70 o
  -9   3   4         56.95         56.33         5.40 o
  -8   3   4         23.82         21.14         3.93 o
  -7   3   4          5.50          5.32         2.09 o
  -6   3   4       1726.81       1800.79        24.95 o
  -5   3   4        503.54        521.57        10.50 o
  -4   3   4        769.20        815.26        12.52 o
  -3   3   4        396.20        382.89         7.29 o
  -2   3   4         94.05        103.51         3.95 o
  -1   3   4         12.52          8.63         1.74 o
   0   3   4        978.49        984.42        14.33 o
   1   3   4        488.21        500.23         8.41 o
   2   3   4         46.63         41.50         3.07 o
   3   3   4        221.93        211.92         7.05 o
   4   3   4          0.46          2.54         1.98 o
   5   3   4         29.56         21.24         3.29 o
   6   3   4        515.31        484.62        13.74 o
   7   3   4         14.62         10.81         2.63 o
   8   3   4         37.77         34.17         5.70 o
   9   3   4         11.27         11.04         3.22 o
  10   3   4          2.00          1.29         2.84 o
  11   3   4         14.41         15.26         3.85 o
 -12   4   4         16.00         29.23         9.54 o
 -11   4   4        388.86        458.20        25.39 o
 -10   4   4         44.55         42.87         6.85 o
  -9   4   4          0.12          4.12         2.50 o
  -8   4   4        245.73        277.26        17.05 o
  -7   4   4        634.62        611.55        18.69 o
  -6   4   4        940.48        982.06        16.06 o
  -5   4   4         22.13         25.71         2.66 o
  -4   4   4        360.50        384.78         8.08 o
  -3   4   4        714.51        780.15        12.55 o
  -2   4   4          0.41          1.59         1.62 o
  -1   4   4        509.65        492.79        10.39 o
   0   4   4       1745.02       1710.06        17.24 o
   1   4   4         12.09         11.18         2.22 o
   2   4   4        666.58        674.34        14.60 o
   3   4   4         22.00         13.01         2.70 o
   4   4   4          3.28          0.64         1.89 o
   5   4   4        478.51        477.19        17.82 o
   6   4   4        241.32        204.66         8.95 o
   7   4   4          7.70          2.57         2.33 o
   8   4   4         23.66         18.62         3.73 o
   9   4   4         67.53         67.47         6.06 o
  10   4   4         11.54         10.24         2.33 o
 -12   5   4          0.44          0.54         1.96 o
 -11   5   4         46.28         65.90         6.74 o
 -10   5   4        249.30        227.86         9.83 o
  -9   5   4        970.74       1054.21        19.20 o
  -8   5   4        476.74        474.91        14.61 o
  -7   5   4         65.67         58.54         5.92 o
  -6   5   4        153.26        147.70         5.77 o
  -5   5   4       1955.20       2035.13        36.34 o
  -4   5   4         19.03         18.54         2.35 o
  -3   5   4         39.68         28.85         2.82 o
  -2   5   4         16.63         22.25         3.15 o
  -1   5   4         17.51         18.89         2.51 o
   0   5   4        314.46        310.17         7.55 o
   1   5   4         51.65         43.23         6.66 o
   2   5   4         13.34          9.55         2.22 o
   3   5   4         23.43         18.60         4.06 o
   4   5   4         66.11         64.19         6.77 o
   5   5   4         84.62         93.53        10.04 o
   6   5   4         56.87         51.95         4.74 o
   7   5   4         24.40         16.79         3.56 o
   8   5   4        165.02        166.94         9.39 o
   9   5   4         27.46         24.56         3.86 o
  10   5   4         93.83         91.40         5.11 o
 -12   6   4         45.92         47.71         5.99 o
 -11   6   4         48.75         49.98         4.17 o
 -10   6   4         12.62          9.14         2.69 o
  -9   6   4         12.64         10.34         2.11 o
  -8   6   4       2037.97       2233.03        49.85 o
  -7   6   4        127.68        141.73        10.69 o
  -6   6   4         53.77         44.73         3.86 o
  -5   6   4        236.46        207.62         7.72 o
  -4   6   4        906.59        962.06        19.39 o
  -3   6   4         36.14         32.33         3.85 o
  -2   6   4       2274.08       2427.81        38.33 o
  -1   6   4        582.74        601.77        13.13 o
   0   6   4          4.72          2.71         1.71 o
   1   6   4        390.42        433.63        13.67 o
   2   6   4        794.52        923.08        25.31 o
   3   6   4        317.66        334.84        15.60 o
   4   6   4        193.70        193.13        12.20 o
   5   6   4         16.54         12.94         2.72 o
   6   6   4          2.51          4.20         3.48 o
   7   6   4         47.90         40.94         6.08 o
   8   6   4         23.37         17.78         4.58 o
   9   6   4          2.16          8.30         3.85 o
  10   6   4         10.13         13.86         2.44 o
 -11   7   4          1.36          0.60         5.82 o
 -10   7   4         48.86         49.38         4.56 o
  -9   7   4        177.73        182.13         7.57 o
  -8   7   4        397.90        435.67        15.71 o
  -7   7   4         18.07         20.01         4.48 o
  -6   7   4        336.13        330.65        20.52 o
  -5   7   4          3.00          1.93         1.84 o
  -4   7   4        531.91        448.65        21.25 o
  -3   7   4         42.48         45.99         6.42 o
  -2   7   4        305.60        310.77        14.19 o
  -1   7   4         15.47          9.54         3.16 o
   0   7   4        352.72        322.92        11.99 o
   1   7   4         24.42         21.74         3.61 o
   2   7   4          0.12          5.72         4.80 o
   3   7   4          9.48          1.52         2.48 o
   4   7   4          2.40          1.28         1.85 o
   5   7   4        256.03        252.41         8.60 o
   6   7   4        302.12        296.20        13.64 o
   7   7   4         17.00         15.51         3.75 o
   8   7   4        292.24        334.76        11.18 o
   9   7   4         53.55         70.76         5.18 o
 -10   8   4          2.13          3.26         2.03 o
  -9   8   4          1.41          1.80         1.93 o
  -8   8   4         61.28         61.16         5.85 o
  -7   8   4          2.14          0.43         2.99 o
  -6   8   4        934.04        964.06        54.09 o
  -5   8   4        616.96        672.62        17.11 o
  -4   8   4        217.29        246.11        13.96 o
  -3   8   4        127.06        120.05         5.70 o
  -2   8   4          0.00         -1.16         6.24 o
  -1   8   4          5.31          2.90         2.51 o
   0   8   4         73.64         75.23         8.22 o
   1   8   4        874.21        848.09        17.02 o
   2   8   4         47.07         45.92         4.49 o
   3   8   4          9.07          8.37         2.79 o
   4   8   4         93.72         86.18         6.78 o
   5   8   4        437.69        408.69        14.16 o
   6   8   4         47.05         41.02         4.35 o
   7   8   4         19.37         18.22         2.54 o
   8   8   4         20.57         24.97         2.85 o
 -10   9   4          0.59          6.14         2.73 o
  -9   9   4          0.46          0.28         2.12 o
  -8   9   4         30.07         37.11         3.81 o
  -7   9   4          0.83          1.69         2.26 o
  -6   9   4        118.17        117.02         9.41 o
  -5   9   4         26.63         37.15         5.96 o
  -4   9   4        276.21        269.42        11.65 o
  -3   9   4        503.38        539.38        16.20 o
  -2   9   4        319.39        289.84        13.66 o
  -1   9   4        144.41        126.47         6.87 o
   0   9   4        229.32        212.92         8.85 o
   1   9   4        372.93        345.03         9.34 o
   2   9   4        178.26        175.82        10.11 o
   3   9   4        117.97        118.64         6.85 o
   4   9   4         96.52         93.46         7.03 o
   5   9   4          1.73         -2.22         3.24 o
   6   9   4         88.93         85.25         5.01 o
   7   9   4         15.39         13.51         2.92 o
  -9  10   4         12.99         18.89         5.84 o
  -8  10   4          0.69          3.25         1.80 o
  -7  10   4         37.05         33.53         3.17 o
  -6  10   4        301.32        341.60        10.53 o
  -5  10   4         52.06         49.65         4.30 o
  -4  10   4        128.57        115.25         9.06 o
  -3  10   4          5.74         13.44         4.23 o
  -2  10   4         88.81         91.21         5.77 o
  -1  10   4          7.55          2.15         2.13 o
   0  10   4        326.61        296.96        15.20 o
   1  10   4         45.37         54.08         5.72 o
   2  10   4         59.38         48.24         4.21 o
   3  10   4        161.18        152.15         7.53 o
   4  10   4          0.00          1.24         2.40 o
   5  10   4          0.52          0.00         2.35 o
   6  10   4         24.63         29.37         4.12 o
  -7  11   4          1.26         -1.04         1.73 o
  -6  11   4        109.47        143.80         5.39 o
  -5  11   4        207.24        231.89         7.97 o
  -4  11   4         49.77         48.83         8.44 o
  -3  11   4         34.40         25.75         4.20 o
  -2  11   4         44.40        183.51       102.55 o
  -1  11   4          3.20          2.64         4.56 o
   0  11   4         15.19         12.76         2.60 o
   1  11   4          3.53          5.70         3.87 o
   2  11   4         12.60          8.03         2.76 o
   3  11   4          0.55          0.86         2.98 o
   4  11   4         10.00         14.05         3.44 o
   5  11   4         24.79         25.16         3.47 o
  -5  12   4          9.01          6.14         4.66 o
  -4  12   4         54.94         38.33        13.42 o
  -3  12   4         46.70         66.45        20.62 o
  -2  12   4          0.56         -1.15         6.11 o
  -1  12   4          4.37         -1.31         2.68 o
   0  12   4         27.95         28.15         4.57 o
   1  12   4        117.82        132.28         5.97 o
   2  12   4        118.30        130.52         8.01 o
   3  12   4          0.03          0.23         1.67 o
   4  12   4         73.70         83.99         7.72 o
 -13   0   5         17.41         13.24         1.99 o
 -11   0   5         58.43         65.61         7.21 o
  -9   0   5        615.74        609.86        24.96 o
  -7   0   5        953.99        997.78        31.27 o
  -5   0   5         42.79         33.41         5.40 o
  -3   0   5       3250.37       3344.35        48.74 o
  -1   0   5        683.00        618.98        16.80 o
   1   0   5        399.16        437.47        12.24 o
   3   0   5       1846.43       1862.56        33.90 o
   5   0   5          0.59          0.18         3.72 o
   7   0   5        304.12        278.35        22.08 o
   9   0   5          0.00         -1.14         5.03 o
 -13   1   5         20.19         20.41         2.48 o
 -12   1   5         12.22         26.15         3.24 o
 -11   1   5        219.45        235.75         8.17 o
 -10   1   5         13.81         13.08         3.72 o
  -9   1   5       1976.37       2157.42        50.16 o
  -8   1   5         38.12         42.64         4.06 o
  -7   1   5        432.16        408.76        11.76 o
  -6   1   5        548.20        548.24        11.76 o
  -5   1   5       1861.22       1817.04        21.57 o
  -4   1   5        182.79        181.43         8.15 o
  -3   1   5        852.54        715.02        38.43 o
  -2   1   5          5.13          5.11         1.73 o
  -1   1   5        612.39        550.83        10.02 o
   0   1   5       4608.40       4244.61        49.47 o
   1   1   5        387.88        389.29         8.21 o
   2   1   5         10.51         11.62         1.64 o
   3   1   5        316.56        305.43         7.34 o
   4   1   5       1341.90       1347.15        37.32 o
   5   1   5        214.20        214.83         9.81 o
   6   1   5          5.58          5.25         2.54 o
   7   1   5          8.32         10.33         3.24 o
   8   1   5        108.16        111.85         7.97 o
   9   1   5          5.86          3.90         2.48 o
  10   1   5          0.00          2.10         2.38 o
 -13   2   5         16.37         13.02         2.10 o
 -12   2   5          0.48         -1.56         2.06 o
 -11   2   5         11.04         14.86         3.18 o
 -10   2   5          4.56         -0.85         2.26 o
  -9   2   5         76.10         83.10         7.77 o
  -8   2   5          5.49          2.37         2.01 o
  -7   2   5          0.01         -0.87         1.57 o
  -6   2   5        638.74        639.58        12.33 o
  -5   2   5        609.55        609.58        11.52 o
  -4   2   5        969.71        946.58        13.43 o
  -3   2   5        609.22        570.03         9.08 o
  -2   2   5        245.05        245.60         7.09 o
  -1   2   5        126.13        128.27         4.35 o
   0   2   5       1322.04       1318.69        20.89 o
   1   2   5        394.69        407.67         8.82 o
   2   2   5        219.86        203.43         6.96 o
   3   2   5         27.21         19.98         2.46 o
   4   2   5        144.45        127.64         6.00 o
   5   2   5        161.12        154.23         6.98 o
   6   2   5          0.66          0.46         1.64 o
   7   2   5         20.44         17.45         3.19 o
   8   2   5          0.00         -3.23         3.23 o
   9   2   5         95.15        105.56         7.00 o
  10   2   5         76.83         85.29         8.85 o
 -13   3   5         21.98         29.11         3.43 o
 -12   3   5         36.38         39.12         4.00 o
 -11   3   5         12.42          9.09         2.47 o
 -10   3   5         14.65         12.45         3.18 o
  -9   3   5         87.38         84.09         6.52 o
  -8   3   5        206.54        185.55        10.73 o
  -7   3   5          0.38         -0.34         1.84 o
  -6   3   5         34.88         41.65         4.03 o
  -5   3   5       1679.91       1632.40        23.41 o
  -4   3   5        675.44        695.62        10.90 o
  -3   3   5        698.49        749.71        15.16 o
  -2   3   5        199.35        218.81         9.33 o
  -1   3   5       2067.66       1913.77        30.27 o
   0   3   5        125.88        120.08         4.15 o
   1   3   5         95.41         93.95         6.63 o
   2   3   5        450.19        485.03        10.41 o
   3   3   5         37.83         29.66         2.95 o
   4   3   5          1.42          2.26         1.59 o
   5   3   5          1.90          2.85         1.74 o
   6   3   5         12.92         12.97         2.70 o
   7   3   5        130.04        124.45         8.55 o
   8   3   5          1.08          3.03         2.56 o
   9   3   5         15.85         17.37         3.32 o
  10   3   5          1.14          3.26         2.40 o
 -12   4   5         96.81        127.63         8.07 o
 -11   4   5        277.13        276.41        13.41 o
 -10   4   5        138.94        141.06        11.61 o
  -9   4   5         55.75         47.79         4.32 o
  -8   4   5       1891.42       1862.38        36.94 o
  -7   4   5         23.65         28.76         6.06 o
  -6   4   5        160.95        163.87         7.88 o
  -5   4   5          3.69          7.62         1.66 o
  -4   4   5       2675.50       2908.14        64.00 o
  -3   4   5        823.29        849.88        15.95 o
  -2   4   5        426.58        442.90        11.62 o
  -1   4   5       1299.98       1313.05        19.40 o
   0   4   5        178.29        159.57         6.17 o
   1   4   5        118.71        120.38        10.61 o
   2   4   5          1.67         -3.21         3.21 o
   3   4   5          8.74          4.85         2.32 o
   4   4   5        315.46        306.68        11.30 o
   5   4   5         79.40         54.83         6.35 o
   6   4   5         19.85         18.40         2.96 o
   7   4   5         47.31         50.72         5.74 o
   8   4   5        137.63        151.39         9.46 o
   9   4   5         23.12         15.16         4.71 o
  10   4   5          2.32          4.06         1.61 o
 -12   5   5          0.50          2.17         2.12 o
 -11   5   5        133.04        131.88         7.31 o
 -10   5   5         63.37         64.28         5.20 o
  -9   5   5         30.85         26.53         4.99 o
  -8   5   5         13.35         14.98         3.35 o
  -7   5   5        173.50        154.15         6.28 o
  -6   5   5        111.93         94.26         5.36 o
  -5   5   5          8.06          8.72         2.05 o
  -4   5   5        123.50        121.66         5.73 o
  -3   5   5        721.04        777.46        27.37 o
  -2   5   5        494.97        529.43        14.28 o
  -1   5   5         13.14         11.76         2.04 o
   0   5   5         20.01         20.90         2.67 o
   1   5   5         25.70         31.33         4.64 o
   2   5   5          4.15          5.13         2.25 o
   3   5   5        337.34        334.70        15.21 o
   4   5   5         35.90         36.95         5.67 o
   5   5   5        173.21        145.19         8.38 o
   6   5   5        290.09        252.52         9.80 o
   7   5   5         62.75         63.00         6.15 o
   8   5   5          7.02          9.50         2.85 o
   9   5   5         14.61         16.75         2.97 o
  10   5   5          3.20          2.59         1.73 o
 -12   6   5          1.83         18.76         4.44 o
 -11   6   5          1.04         -2.41         2.46 o
 -10   6   5          0.02          0.17         2.24 o
  -9   6   5         49.64         61.41         5.47 o
  -8   6   5        283.24        288.24        11.37 o
  -7   6   5        181.70        170.05         8.81 o
  -6   6   5          6.85          6.27         2.53 o
  -5   6   5        507.17        456.73        13.93 o
  -4   6   5        707.53        701.68        17.15 o
  -3   6   5       1244.64       1248.00        31.56 o
  -2   6   5         15.94         15.68         2.86 o
  -1   6   5        331.17        330.50        10.22 o
   0   6   5         42.73         33.66         3.40 o
   1   6   5         11.82         10.86         3.29 o
   2   6   5         14.91         12.33         5.23 o
   3   6   5         45.47         46.41        10.27 o
   4   6   5          6.45          6.61         2.41 o
   5   6   5         36.64         30.52         3.53 o
   6   6   5        107.19         94.92         8.90 o
   7   6   5          0.97          0.28         3.20 o
   8   6   5         50.20         56.50         5.18 o
   9   6   5         11.27         12.54         2.85 o
 -11   7   5         35.49         39.57         5.68 o
 -10   7   5          0.22         -2.16         2.74 o
  -9   7   5         50.48         55.74         4.43 o
  -8   7   5          0.39          0.71         1.99 o
  -7   7   5         15.42         15.56         4.14 o
  -6   7   5         93.05         94.98         8.81 o
  -5   7   5        438.70        451.79        15.62 o
  -4   7   5        139.93        113.38         8.92 o
  -3   7   5        176.56        172.07        10.87 o
  -2   7   5        260.56        261.05        13.47 o
  -1   7   5          2.83          4.00         2.88 o
   0   7   5        806.19        728.63        24.89 o
   1   7   5          2.63         -1.35         3.19 o
   2   7   5         10.73         12.13         6.94 o
   3   7   5         16.65         12.84         2.22 o
   4   7   5          0.03         -0.56         1.84 o
   5   7   5        383.51        354.19        11.52 o
   6   7   5          2.56          1.20         2.07 o
   7   7   5          0.44         -1.65         2.19 o
   8   7   5         17.74         18.78         4.28 o
   9   7   5         23.77         22.58         3.02 o
 -10   8   5          1.67          2.02         2.15 o
  -9   8   5          0.95          3.82         2.41 o
  -8   8   5         10.91         13.18         3.76 o
  -7   8   5         52.10         44.81         6.05 o
  -6   8   5        527.54        587.84        21.32 o
  -5   8   5        233.36        256.85        14.45 o
  -4   8   5         50.31         39.53         6.17 o
  -3   8   5        673.59        689.50        16.41 o
  -2   8   5          0.05         -0.67         1.91 o
  -1   8   5         49.53         33.36         3.57 o
   0   8   5         35.57         33.90         5.68 o
   1   8   5        709.11        670.50        15.02 o
   2   8   5        140.46        127.89         6.42 o
   3   8   5         60.68         48.71         4.40 o
   4   8   5         56.03         54.04         4.81 o
   5   8   5        133.17        139.30         7.04 o
   6   8   5         13.36         16.26         3.03 o
   7   8   5         33.84         38.37         3.58 o
   8   8   5         72.40         84.19         4.39 o
 -10   9   5         52.00         52.93         5.89 o
  -9   9   5         12.27         10.74         2.13 o
  -8   9   5          3.44          6.15         3.34 o
  -7   9   5         40.43         42.97         5.73 o
  -6   9   5        140.01        148.54        10.59 o
  -5   9   5         96.32         99.02         9.21 o
  -4   9   5        196.14        223.03        13.33 o
  -3   9   5        464.40        435.26        12.07 o
  -2   9   5        611.93        647.45        18.92 o
  -1   9   5         19.97         18.21         3.11 o
   0   9   5          1.16         -0.05         2.32 o
   1   9   5        212.75        183.45        13.20 o
   2   9   5        115.34        111.20         7.70 o
   3   9   5         10.63         11.73         2.68 o
   4   9   5        358.70        373.48        15.79 o
   5   9   5          0.62          2.13         2.33 o
   6   9   5         42.16         42.36         3.63 o
   7   9   5         10.98         10.79         1.85 o
  -8  10   5          0.08         -0.11         1.54 o
  -7  10   5         11.46          9.13         2.25 o
  -6  10   5          0.03         -1.74         1.94 o
  -5  10   5         51.68         44.65         5.36 o
  -4  10   5        382.09        414.48        16.64 o
  -3  10   5         69.16         63.58        11.16 o
  -2  10   5        134.03        128.74         9.56 o
  -1  10   5          0.88         -0.11         2.93 o
   0  10   5        186.25        157.58        12.23 o
   1  10   5          0.86         -1.76         2.21 o
   2  10   5         23.12         23.68         3.89 o
   3  10   5          2.20         -0.82         2.45 o
   4  10   5          9.35          6.89         2.74 o
   5  10   5          7.31          1.93         3.33 o
   6  10   5         21.04         23.28         4.06 o
  -7  11   5         60.83         64.48         5.06 o
  -6  11   5         97.68        103.10         4.43 o
  -5  11   5         57.15         62.91         4.93 o
  -4  11   5        135.48        136.87        12.56 o
  -3  11   5          0.72         -2.74         2.74 o
  -2  11   5         89.00         82.93         6.12 o
  -1  11   5         53.93         61.64         6.88 o
   0  11   5        126.73        153.72         7.66 o
   1  11   5        140.86        153.19         8.67 o
   2  11   5         86.22         86.03         5.94 o
   3  11   5          8.85          3.36         1.93 o
   4  11   5         13.78         10.89         3.46 o
   5  11   5         33.80         40.74         4.86 o
  -5  12   5          0.02         -0.50         6.22 o
  -4  12   5         20.55         10.49        12.38 o
  -3  12   5        182.56        201.92        18.52 o
  -2  12   5         20.84          8.52         8.10 o
  -1  12   5         17.72         33.83         4.63 o
   0  12   5          8.34          5.85         4.00 o
   1  12   5         31.18         29.01         3.92 o
   2  12   5          0.12          2.39         2.00 o
   3  12   5          6.54          8.51         3.44 o
 -12   0   6        395.46        417.15        30.15 o
 -10   0   6        192.63        241.22        12.82 o
  -8   0   6        358.98        312.54        19.43 o
  -6   0   6        932.29        906.25        84.43 o
  -4   0   6        904.88        874.02        25.48 o
  -2   0   6       1815.24       1712.95        33.95 o
   0   0   6         94.05         98.28         9.49 o
   2   0   6       7645.32       8049.42       151.49 o
   4   0   6          0.00         -1.95         3.35 o
   6   0   6        464.44        477.78        27.85 o
   8   0   6          1.02         -4.80         5.53 o
  10   0   6         14.08         12.07         3.94 o
 -13   1   6          0.06         -1.15         1.65 o
 -12   1   6        336.35        355.31        11.59 o
 -11   1   6         29.25         30.36         3.52 o
 -10   1   6         74.26         66.84         7.72 o
  -9   1   6        819.68        922.25        20.37 o
  -8   1   6        820.97        785.58        21.36 o
  -7   1   6        543.37        513.94        18.91 o
  -6   1   6        101.49         98.05         5.99 o
  -5   1   6        421.13        454.71        14.17 o
  -4   1   6        317.16        341.57        12.63 o
  -3   1   6         14.82         11.74         2.09 o
  -2   1   6         82.76         70.06         4.18 o
  -1   1   6        226.83        213.54         8.19 o
   0   1   6        105.07         90.84         4.10 o
   1   1   6       1431.89       1429.68        22.71 o
   2   1   6        428.50        473.37        10.31 o
   3   1   6         93.06         90.20         4.36 o
   4   1   6         67.27         68.85         5.58 o
   5   1   6        113.83        117.36        15.35 o
   6   1   6         13.18         13.09         3.41 o
   7   1   6         56.62         46.64         5.31 o
   8   1   6         75.50         69.57         6.15 o
   9   1   6          3.34          2.58         3.57 o
  10   1   6         10.54         14.33         2.78 o
 -13   2   6         38.53         56.85         4.99 o
 -12   2   6          8.73          5.43         2.30 o
 -11   2   6        235.23        241.59        12.28 o
 -10   2   6          1.86          0.36         2.37 o
  -9   2   6        876.37        862.85        24.66 o
  -8   2   6        332.50        336.47        14.53 o
  -7   2   6          9.17          9.08         2.34 o
  -6   2   6        396.60        408.89        13.69 o
  -5   2   6          6.42          5.70         2.51 o
  -4   2   6          4.66          2.78         2.60 o
  -3   2   6        177.70        168.87         9.13 o
  -2   2   6         24.18         21.22         3.61 o
  -1   2   6        141.98        136.79         5.10 o
   0   2   6       1588.24       1613.41        39.64 o
   1   2   6          1.60          4.43         1.34 o
   2   2   6       1069.01       1129.20        18.87 o
   3   2   6        569.18        613.05        12.73 o
   4   2   6        157.91        150.62         8.89 o
   5   2   6         18.22         21.18         3.50 o
   6   2   6          6.80          3.23         2.02 o
   7   2   6        211.33        209.55         9.25 o
   8   2   6         16.64         22.36         3.84 o
   9   2   6          6.24          7.21         3.49 o
  10   2   6          0.29          0.89         1.63 o
 -13   3   6          0.08         -1.86         1.86 o
 -12   3   6         25.29         37.88         3.99 o
 -11   3   6        200.86        222.67        10.13 o
 -10   3   6         82.15         81.85         6.45 o
  -9   3   6         34.47         36.89         4.52 o
  -8   3   6          0.61          1.29         1.47 o
  -7   3   6         16.53         15.35         2.71 o
  -6   3   6         56.54         53.97         4.16 o
  -5   3   6          4.82          1.37         2.53 o
  -4   3   6        529.28        514.40        12.65 o
  -3   3   6          4.84          4.53         2.02 o
  -2   3   6        224.64        199.97         7.78 o
  -1   3   6        260.05        245.66         8.70 o
   0   3   6         45.63         39.01         3.22 o
   1   3   6       1580.16       1575.74        44.75 o
   2   3   6         21.13         20.25         2.58 o
   3   3   6          2.28          2.61         1.62 o
   4   3   6        149.96        141.41         6.79 o
   5   3   6        524.88        503.78        16.16 o
   6   3   6        181.22        153.68         9.23 o
   7   3   6         86.80         97.01         7.54 o
   8   3   6          8.38         12.36         3.71 o
   9   3   6         40.90         42.38         6.51 o
  10   3   6         34.53         40.57         3.82 o
 -12   4   6         41.07         54.23         4.90 o
 -11   4   6          0.82          1.01         2.05 o
 -10   4   6          2.41          5.03         2.65 o
  -9   4   6        393.08        357.68        15.93 o
  -8   4   6        505.34        487.89        14.71 o
  -7   4   6        639.85        574.23        13.60 o
  -6   4   6       1625.04       1477.37        31.53 o
  -5   4   6        845.67        806.28        30.38 o
  -4   4   6       1601.88       1551.02        30.60 o
  -3   4   6        651.06        632.46        24.04 o
  -2   4   6         16.17         12.83         3.01 o
  -1   4   6        644.95        632.68        16.72 o
   0   4   6       2290.24       2352.29        75.77 o
   1   4   6        947.70        932.53        18.14 o
   2   4   6        666.68        672.46        15.88 o
   3   4   6        345.77        305.15        14.03 o
   4   4   6        115.40        110.20         6.97 o
   5   4   6         55.02         53.82         4.67 o
   6   4   6        222.31        216.25        11.01 o
   7   4   6         72.74         68.84         6.42 o
   8   4   6          8.47          6.90         2.61 o
   9   4   6         52.18         60.49         4.62 o
 -12   5   6         15.36         12.16         2.33 o
 -11   5   6         92.79        108.06         6.56 o
 -10   5   6        152.80        140.09         6.65 o
  -9   5   6          1.81          1.51         2.37 o
  -8   5   6          8.55          3.77         1.97 o
  -7   5   6       1933.08       1870.82        25.04 o
  -6   5   6        121.21         98.28         6.56 o
  -5   5   6        319.42        323.58        15.04 o
  -4   5   6        262.91        241.92         9.85 o
  -3   5   6       1216.54       1210.12        27.50 o
  -2   5   6          8.56          3.54         1.72 o
  -1   5   6          1.88          5.33         2.03 o
   0   5   6        109.33        105.00         5.70 o
   1   5   6          4.70          2.13         2.03 o
   2   5   6          1.75          1.41         1.89 o
   3   5   6         10.39          9.25         3.84 o
   4   5   6         10.79          6.90         5.11 o
   5   5   6         50.62         43.40         4.86 o
   6   5   6         29.66         25.24         4.11 o
   7   5   6          0.11          0.55         2.41 o
   8   5   6          2.56          6.87         2.38 o
   9   5   6        130.12        162.74         6.51 o
 -11   6   6         28.68         38.57         3.96 o
 -10   6   6        473.56        549.57        11.37 o
  -9   6   6          3.33          6.18         3.52 o
  -8   6   6        530.61        556.52        15.87 o
  -7   6   6         64.64         61.55         5.61 o
  -6   6   6        537.25        543.66        15.93 o
  -5   6   6         52.38         45.11         4.64 o
  -4   6   6        305.85        316.99        11.93 o
  -3   6   6         54.97         54.44         5.33 o
  -2   6   6        198.60        200.54         9.51 o
  -1   6   6          2.03         -2.31         2.49 o
   0   6   6        617.61        609.12        16.14 o
   1   6   6         76.99         70.34         5.68 o
   2   6   6          0.01         -1.72         2.73 o
   3   6   6        406.93        378.14         9.35 o
   4   6   6        175.10        158.22         6.73 o
   5   6   6          8.73          8.80         3.11 o
   6   6   6         46.90         43.12         5.05 o
   7   6   6         33.96         32.50         4.19 o
   8   6   6         16.17         15.37         3.34 o
   9   6   6         19.51         19.81         3.68 o
 -11   7   6          1.03          2.12         2.69 o
 -10   7   6          0.09          0.92         2.19 o
  -9   7   6         40.91         44.06         4.40 o
  -8   7   6          1.94          3.11         2.64 o
  -7   7   6         72.83         72.40         6.10 o
  -6   7   6        454.48        478.28        19.67 o
  -5   7   6          5.71          4.39         3.19 o
  -4   7   6         12.22         12.20         2.35 o
  -3   7   6         19.08         14.07         2.89 o
  -2   7   6         34.19         24.54         3.82 o
  -1   7   6        237.94        233.48        13.22 o
   0   7   6        151.88        170.27        11.69 o
   1   7   6         35.16         34.55         3.88 o
   2   7   6          6.99          6.20         1.98 o
   3   7   6        101.95        104.66         4.75 o
   4   7   6        268.81        252.09         9.75 o
   5   7   6         17.96         18.14         4.56 o
   6   7   6        107.56        114.59         8.88 o
   7   7   6         95.53        109.02         8.04 o
   8   7   6          1.01          0.25         1.82 o
 -10   8   6          0.34          4.82         2.49 o
  -9   8   6         60.54         70.38         5.25 o
  -8   8   6         18.78         16.80         4.28 o
  -7   8   6         25.63         25.34         4.69 o
  -6   8   6        121.70        134.55        10.69 o
  -5   8   6         40.45         29.29         5.28 o
  -4   8   6        935.92       1012.27        23.78 o
  -3   8   6        310.36        345.35        10.78 o
  -2   8   6         94.70         76.20         6.94 o
  -1   8   6        183.32        189.72         8.89 o
   0   8   6         47.00         39.75         4.86 o
   1   8   6         39.67         30.53         3.74 o
   2   8   6          1.13          0.06         2.84 o
   3   8   6          8.33          6.45         1.72 o
   4   8   6         78.22         77.24         5.26 o
   5   8   6          0.11         -1.36         2.10 o
   6   8   6         35.49         40.98         4.15 o
   7   8   6          3.98          0.11         1.59 o
  -9   9   6         85.94         93.15         4.75 o
  -8   9   6         12.48         15.83         2.56 o
  -7   9   6         13.67         16.81         4.24 o
  -6   9   6        168.04        166.06        11.18 o
  -5   9   6        187.48        180.16        12.08 o
  -4   9   6        112.21        130.29         7.33 o
  -3   9   6         37.50         36.77         4.16 o
  -2   9   6          1.36          3.93         2.49 o
  -1   9   6          4.06          1.03         2.46 o
   0   9   6         11.48          7.74         2.44 o
   1   9   6         19.76         18.94         4.06 o
   2   9   6        146.79        137.28         8.51 o
   3   9   6         87.63         78.32         6.44 o
   4   9   6          0.84         -1.77         1.94 o
   5   9   6        145.21        159.01         5.98 o
   6   9   6         84.59         95.49         5.83 o
  -8  10   6         11.32         13.05         1.88 o
  -7  10   6         29.36         27.83         3.06 o
  -6  10   6         41.23         40.45         4.42 o
  -5  10   6          4.01          2.94         2.79 o
  -4  10   6        166.56        184.34         9.26 o
  -3  10   6        475.75        496.78        16.36 o
  -2  10   6         49.01         55.04         5.61 o
  -1  10   6          3.61          6.99         3.53 o
   0  10   6         61.08         64.97         6.05 o
   1  10   6        309.89        347.71        12.91 o
   2  10   6         76.98         76.98         6.02 o
   3  10   6         34.03         29.97         3.85 o
   4  10   6          7.02          6.60         2.57 o
   5  10   6          0.85          2.01         1.83 o
  -7  11   6         14.07         13.53         1.96 o
  -6  11   6          0.15         -0.16         3.24 o
  -5  11   6         31.84         34.05         3.58 o
  -4  11   6        112.21        126.62         8.23 o
  -3  11   6         67.39         84.56         7.33 o
  -2  11   6         33.93         37.67         5.38 o
  -1  11   6         30.15         32.81         5.51 o
   0  11   6          2.05         -0.63         3.16 o
   1  11   6          0.60         -0.67         2.76 o
   2  11   6         21.08         21.18         3.17 o
   3  11   6         71.53         74.66         4.64 o
   4  11   6         11.78          4.15         2.98 o
  -4  12   6         67.22         35.75        19.65 o
  -3  12   6          1.18          3.52         2.04 o
  -2  12   6          0.40          1.50         3.84 o
  -1  12   6          4.97          0.45         2.21 o
   0  12   6        138.34        156.99         8.85 o
   1  12   6          0.66         -1.31         4.55 o
   2  12   6         21.23         25.42         4.88 o
 -13   0   7         46.52         45.78         3.41 o
 -11   0   7        208.08        241.53        12.37 o
  -9   0   7        141.10        122.27         9.18 o
  -7   0   7        261.38        238.43        19.06 o
  -5   0   7        459.95        484.16        21.21 o
  -3   0   7       1476.84       1350.65        33.02 o
  -1   0   7        227.86        178.23        12.62 o
   1   0   7       1720.19       1794.34        53.06 o
   3   0   7          0.88          0.16         1.96 o
   5   0   7        165.29        149.04        15.22 o
   7   0   7          0.27         -1.54         4.19 o
   9   0   7         12.35          4.31         3.42 o
 -13   1   7          0.93          0.51         1.59 o
 -12   1   7         48.75         59.00         4.29 o
 -11   1   7        179.79        209.75        10.06 o
 -10   1   7        291.15        294.29        11.62 o
  -9   1   7        365.24        350.38        14.37 o
  -8   1   7         52.19         45.17         5.44 o
  -7   1   7        310.62        287.82        12.11 o
  -6   1   7         24.65         21.56         4.09 o
  -5   1   7        730.70        770.69        18.73 o
  -4   1   7         70.89         70.61         5.70 o
  -3   1   7          7.59          6.77         1.89 o
  -2   1   7        146.12        144.45         6.41 o
  -1   1   7        775.98        689.22        12.01 o
   0   1   7        191.80        189.48         6.47 o
   1   1   7       1856.09       1845.75        36.87 o
   2   1   7        151.49        150.24         6.28 o
   3   1   7          3.62          3.09         1.75 o
   4   1   7         66.75         77.79         7.72 o
   5   1   7          3.01          1.15         2.20 o
   6   1   7         15.60         16.63         3.47 o
   7   1   7         44.66         47.47         5.27 o
   8   1   7          9.06          9.76         3.46 o
   9   1   7          0.97         -1.54         2.45 o
 -13   2   7          0.73          2.33         1.49 o
 -12   2   7         15.09          2.96         2.31 o
 -11   2   7          3.17          0.75         4.28 o
 -10   2   7          2.63          0.50         2.30 o
  -9   2   7         38.99         31.50         4.23 o
  -8   2   7          1.06          4.96         1.74 o
  -7   2   7         16.47         14.73         3.76 o
  -6   2   7        210.45        169.37        10.47 o
  -5   2   7       1078.72       1014.39       107.49 o
  -4   2   7        677.22        544.95        60.48 o
  -3   2   7          0.97         -0.24         2.38 o
  -2   2   7        642.59        603.35        17.59 o
  -1   2   7        193.89        180.20         8.24 o
   0   2   7        680.80        649.37        22.43 o
   1   2   7        131.65        142.78         7.13 o
   2   2   7        120.34        114.80         6.68 o
   3   2   7        308.40        311.53        11.60 o
   4   2   7         22.72         16.27         2.95 o
   5   2   7         24.56         17.19         3.90 o
   6   2   7         26.09         23.00         3.40 o
   7   2   7        172.06        182.31         8.23 o
   8   2   7         56.78         70.40         7.03 o
   9   2   7         29.55         44.88         6.69 o
 -13   3   7         55.20         76.05         5.03 o
 -12   3   7         29.68         38.80         3.45 o
 -11   3   7         49.45         49.34         4.99 o
 -10   3   7        136.67        124.80         7.83 o
  -9   3   7        110.49         95.44         7.03 o
  -8   3   7          5.23          4.28         2.26 o
  -7   3   7         84.74         71.06         7.27 o
  -6   3   7          3.93          1.28         2.17 o
  -5   3   7        117.67        113.38        12.35 o
  -4   3   7       1358.66       1264.86       106.29 o
  -3   3   7         46.96         42.10         7.29 o
  -2   3   7        230.90        208.70        10.78 o
  -1   3   7        139.50        117.46         8.12 o
   0   3   7       2524.41       2799.86        39.53 o
   1   3   7        288.91        310.58        15.26 o
   2   3   7         41.29         44.45         3.64 o
   3   3   7          0.20         -2.19         2.20 o
   4   3   7          1.73          0.96         2.33 o
   5   3   7         58.15         45.04         5.30 o
   6   3   7          7.03          9.63         3.11 o
   7   3   7          3.18          5.28         2.77 o
   8   3   7         83.22        116.13         7.01 o
   9   3   7         13.31         14.26         2.24 o
 -12   4   7         85.04         93.54         6.48 o
 -11   4   7         86.25         97.41         7.85 o
 -10   4   7         25.97         30.62         5.11 o
  -9   4   7         31.93         25.17         3.97 o
  -8   4   7        487.57        438.74        12.45 o
  -7   4   7        123.55        118.93         5.80 o
  -6   4   7        166.26        138.04         9.94 o
  -5   4   7        126.27        121.76         9.12 o
  -4   4   7         27.41         21.33         3.16 o
  -3   4   7        180.93        152.17         7.67 o
  -2   4   7        327.80        325.02        14.36 o
  -1   4   7        205.77        191.60        10.94 o
   0   4   7         29.17         32.91         3.97 o
   1   4   7       1210.95       1220.52        21.91 o
   2   4   7        668.25        670.16        16.37 o
   3   4   7         13.79         14.11         4.24 o
   4   4   7         47.93         34.34         5.10 o
   5   4   7         28.28         23.31         3.88 o
   6   4   7         53.65         56.84         5.96 o
   7   4   7          0.30          1.98         2.74 o
   8   4   7          2.68          6.07         2.22 o
   9   4   7          4.80          6.62         1.77 o
 -12   5   7         26.61         32.86         3.94 o
 -11   5   7         40.44         37.18         5.20 o
 -10   5   7         16.76         15.29         3.70 o
  -9   5   7       1128.07       1074.04        22.75 o
  -8   5   7          0.09          1.65         2.05 o
  -7   5   7          4.08          3.42         1.78 o
  -6   5   7          3.65          2.02         2.66 o
  -5   5   7        554.57        478.53        18.48 o
  -4   5   7        215.56        215.39         9.61 o
  -3   5   7          5.92          2.15         2.03 o
  -2   5   7         21.55         22.00         3.50 o
  -1   5   7        169.10        142.84         7.93 o
   0   5   7        101.44        108.20         9.38 o
   1   5   7        216.03        222.99         9.66 o
   2   5   7        122.74        126.84         7.61 o
   3   5   7        259.65        266.92         8.47 o
   4   5   7          5.98          7.30         2.34 o
   5   5   7        133.99        133.35         7.12 o
   6   5   7         42.21         38.45         4.12 o
   7   5   7          8.35         11.67         2.93 o
   8   5   7         17.89         20.45         3.19 o
 -11   6   7          0.73          4.76         1.90 o
 -10   6   7          2.53          3.03         1.87 o
  -9   6   7         23.44         22.58         4.09 o
  -8   6   7         18.20         15.95         2.89 o
  -7   6   7        465.25        457.04        13.15 o
  -6   6   7          9.15          4.81         1.95 o
  -5   6   7         16.68         13.82         2.89 o
  -4   6   7        202.78        180.53         9.29 o
  -3   6   7         10.80          4.37         2.31 o
  -2   6   7          0.52          0.84         2.72 o
  -1   6   7        480.04        470.60        27.22 o
   0   6   7         21.68         19.97         4.30 o
   1   6   7         27.87         28.23         5.42 o
   2   6   7         36.50         29.44         3.58 o
   3   6   7        179.80        164.82        10.13 o
   4   6   7          7.16          1.83         2.81 o
   5   6   7          3.51          3.75         3.17 o
   6   6   7         22.59         26.02         5.00 o
   7   6   7         14.46         18.70         4.06 o
   8   6   7         13.35         10.51         2.08 o
 -11   7   7         17.80         16.70         4.23 o
 -10   7   7         87.70         98.57         5.96 o
  -9   7   7         64.03         74.70         5.48 o
  -8   7   7         18.35         16.84         3.28 o
  -7   7   7        189.26        198.70        10.18 o
  -6   7   7        344.89        355.52        13.65 o
  -5   7   7        247.76        245.34        11.98 o
  -4   7   7         53.41         48.73         5.64 o
  -3   7   7        329.42        335.57        11.13 o
  -2   7   7         48.40         39.83         4.63 o
  -1   7   7        128.46        116.16         5.97 o
   0   7   7          0.01         -3.07         3.07 o
   1   7   7         93.80         90.79         5.20 o
   2   7   7        161.18        156.88         6.02 o
   3   7   7         39.31         36.27         3.42 o
   4   7   7          0.96         -3.28         3.28 o
   5   7   7          4.63          6.36         3.27 o
   6   7   7          0.11          0.29         2.16 o
   7   7   7         92.74        107.16         6.20 o
 -10   8   7         10.40          7.65         2.27 o
  -9   8   7          2.17          1.74         2.45 o
  -8   8   7        197.84        223.67        12.06 o
  -7   8   7         42.37         44.98         6.09 o
  -6   8   7         35.92         30.51         7.37 o
  -5   8   7        300.79        288.01        12.76 o
  -4   8   7        174.38        174.81         8.86 o
  -3   8   7        124.10        124.97         8.94 o
  -2   8   7          0.05         -1.26         2.71 o
  -1   8   7         27.75         27.18         3.31 o
   0   8   7         29.77         28.51         4.45 o
   1   8   7        207.28        217.57         9.14 o
   2   8   7         17.95         17.06         2.95 o
   3   8   7         14.67         16.12         2.25 o
   4   8   7         14.74         17.53         2.44 o
   5   8   7          0.89          5.44         2.51 o
   6   8   7         13.79         14.80         3.01 o
   7   8   7          0.25          0.48         2.39 o
  -9   9   7         46.82         38.24         3.12 o
  -8   9   7          4.37          6.17         2.05 o
  -7   9   7          3.78          7.63         3.21 o
  -6   9   7         40.54         48.36         6.45 o
  -5   9   7         63.14         56.30         7.20 o
  -4   9   7         17.65         13.62         3.01 o
  -3   9   7         48.60         56.67         5.21 o
  -2   9   7        108.85        106.91         8.20 o
  -1   9   7          1.36          1.59         2.82 o
   0   9   7         12.81         18.61         3.30 o
   1   9   7        201.86        199.96        10.08 o
   2   9   7        111.84        121.62         7.73 o
   3   9   7          7.82          5.05         2.21 o
   4   9   7         12.23          3.66         2.07 o
   5   9   7         24.10         29.92         2.95 o
  -8  10   7         29.00         24.77         2.57 o
  -7  10   7         32.58         33.50         3.13 o
  -6  10   7        100.63         90.03         7.63 o
  -5  10   7          0.38          1.27         3.57 o
  -4  10   7          1.26          4.69         2.35 o
  -3  10   7          4.00          1.87         2.27 o
  -2  10   7         16.48         22.03         4.72 o
  -1  10   7         58.23         57.80         5.70 o
   0  10   7        139.67        149.53        10.73 o
   1  10   7          1.57          3.54         2.62 o
   2  10   7          3.95          7.35         5.23 o
   3  10   7         15.12         16.30         2.81 o
   4  10   7         17.81         19.08         3.95 o
  -7  11   7          1.28          3.11         2.16 o
  -6  11   7          4.60          5.89         1.57 o
  -5  11   7         56.81         64.66         5.58 o
  -4  11   7          0.60         -1.56         1.85 o
  -3  11   7         18.98         13.87         2.74 o
  -2  11   7         31.43         25.20         3.43 o
  -1  11   7         40.01         44.01         5.62 o
   0  11   7          5.95          6.12         6.41 o
   1  11   7         23.46         14.50         3.63 o
   2  11   7          5.70          4.68         2.19 o
   3  11   7          0.67         -1.55         2.45 o
  -2  12   7          1.86         -1.97         2.60 o
  -1  12   7        103.76        140.17         7.26 o
   0  12   7         38.88         42.55         4.13 o
 -12   0   8         65.21         62.33         6.21 o
 -10   0   8        170.93        148.36        10.09 o
  -8   0   8        506.09        502.55        21.75 o
  -6   0   8        443.38        416.10        63.17 o
  -4   0   8       1673.23       1613.00        40.73 o
  -2   0   8       1091.36        958.51        30.70 o
   0   0   8      11245.88      11181.77       134.65 o
   2   0   8        507.06        485.67        16.58 o
   4   0   8         64.83         79.77        10.99 o
   6   0   8        146.84        183.50        18.07 o
   8   0   8          7.44          8.92         4.53 o
 -13   1   8         11.85         14.39         1.83 o
 -12   1   8          2.39          1.98         1.69 o
 -11   1   8          0.03          1.37         1.80 o
 -10   1   8        727.04        719.97        18.22 o
  -9   1   8          4.81          6.13         2.07 o
  -8   1   8         68.29         67.64         5.14 o
  -7   1   8        243.33        197.32        15.92 o
  -6   1   8        186.49        147.04        19.05 o
  -5   1   8        164.73        167.39        14.42 o
  -4   1   8        334.43        291.29        17.95 o
  -3   1   8         22.19         17.90         3.84 o
  -2   1   8        244.76        228.28         8.58 o
  -1   1   8         90.48         77.58         5.15 o
   0   1   8       1161.63       1116.72        29.74 o
   1   1   8         52.59         51.02         3.91 o
   2   1   8          0.27         -0.33         1.85 o
   3   1   8          0.81          1.52         1.82 o
   4   1   8          0.01         -0.23         2.25 o
   5   1   8         94.55         92.36         7.00 o
   6   1   8          7.25          7.01         3.37 o
   7   1   8          3.64          6.13         3.62 o
   8   1   8         23.83         24.35         4.17 o
   9   1   8         12.56          9.23         3.01 o
 -13   2   8         63.26         84.17         4.48 o
 -12   2   8          9.20          1.04         1.69 o
 -11   2   8        162.46        155.45         8.35 o
 -10   2   8         53.75         47.45         5.88 o
  -9   2   8        529.11        494.54        15.81 o
  -8   2   8         34.49         29.85         3.51 o
  -7   2   8         33.08         19.26         4.35 o
  -6   2   8         82.49         69.21        12.82 o
  -5   2   8        115.10        100.37        10.04 o
  -4   2   8         86.03         78.20         8.23 o
  -3   2   8         48.19         42.95         5.36 o
  -2   2   8        195.06        192.06        10.64 o
  -1   2   8        158.60        153.38         9.41 o
   0   2   8         75.75         67.89         5.64 o
   1   2   8        682.24        752.19        20.79 o
   2   2   8         96.34         95.78         6.41 o
   3   2   8        210.72        205.52        16.38 o
   4   2   8          8.99         13.35         2.39 o
   5   2   8         37.32         34.55         3.50 o
   6   2   8          0.00          0.46         1.96 o
   7   2   8         12.25          8.75         2.20 o
   8   2   8          3.51          5.43         2.58 o
   9   2   8          5.51          7.48         3.11 o
 -12   3   8          7.13          8.20         2.01 o
 -11   3   8          7.87         10.80         2.73 o
 -10   3   8          0.60         -1.47         2.73 o
  -9   3   8         88.48         84.05         8.30 o
  -8   3   8        109.34         93.25         7.00 o
  -7   3   8        140.09        117.54         8.64 o
  -6   3   8        182.89        147.46        19.44 o
  -5   3   8        111.39         88.45         9.32 o
  -4   3   8        378.55        358.09        36.34 o
  -3   3   8        135.73        123.47         9.02 o
  -2   3   8         11.75         13.48         5.36 o
  -1   3   8        479.53        471.33        13.76 o
   0   3   8        365.85        364.53        11.58 o
   1   3   8         97.31         95.80         7.87 o
   2   3   8         94.21         95.45         8.20 o
   3   3   8         72.08         72.68         5.95 o
   4   3   8          0.01         -0.36         2.06 o
   5   3   8         26.04         19.25         3.28 o
   6   3   8         53.91         64.51         5.98 o
   7   3   8          0.18          0.19         2.15 o
   8   3   8          1.11          2.64         1.89 o
 -12   4   8        152.66        180.89        10.47 o
 -11   4   8        360.37        408.20        15.39 o
 -10   4   8         41.69         44.33         6.04 o
  -9   4   8        192.02        171.33         9.37 o
  -8   4   8        194.49        187.21         8.43 o
  -7   4   8        513.00        522.26        13.92 o
  -6   4   8         37.58         32.47         5.44 o
  -5   4   8          5.79          4.52         2.61 o
  -4   4   8        393.44        364.31        16.00 o
  -3   4   8        538.37        506.73        19.03 o
  -2   4   8        151.69        130.50         9.60 o
  -1   4   8         32.53         29.92         3.84 o
   0   4   8         56.14         51.13         4.82 o
   1   4   8         54.85         46.67         4.64 o
   2   4   8        271.77        277.28        11.37 o
   3   4   8          4.17          1.34         2.13 o
   4   4   8         93.76         97.77         8.94 o
   5   4   8        107.68        103.89         7.38 o
   6   4   8         18.13         20.29         3.60 o
   7   4   8          2.42          3.00         2.10 o
   8   4   8          1.59          3.42         1.49 o
 -12   5   8          0.70          0.78         1.61 o
 -11   5   8         77.21         98.23         7.26 o
 -10   5   8          3.99          2.96         2.36 o
  -9   5   8        270.01        285.84        10.12 o
  -8   5   8        107.91        102.41         6.28 o
  -7   5   8         16.55         16.40         2.83 o
  -6   5   8         72.85         71.16         6.28 o
  -5   5   8          0.06          2.72         2.48 o
  -4   5   8        139.70        123.65         9.83 o
  -3   5   8        650.84        601.77        30.39 o
  -2   5   8          4.15         -2.41         2.42 o
  -1   5   8         53.89         42.74         4.63 o
   0   5   8         27.41         28.14         3.91 o
   1   5   8         17.97         13.77         2.90 o
   2   5   8        201.63        192.13         8.09 o
   3   5   8          0.14          2.83         3.13 o
   4   5   8         46.18         40.28         5.91 o
   5   5   8         49.60         57.18         5.67 o
   6   5   8         84.19         85.97         5.57 o
   7   5   8          0.72         -1.80         1.80 o
   8   5   8         18.96         17.66         4.62 o
 -11   6   8         35.91         36.90         3.21 o
 -10   6   8          9.71         12.05         2.54 o
  -9   6   8         25.68         30.91         3.54 o
  -8   6   8       1349.40       1405.71        27.53 o
  -7   6   8         19.73         19.20         3.10 o
  -6   6   8        207.21        209.24         9.36 o
  -5   6   8         31.64         34.10         4.89 o
  -4   6   8         13.35          8.82         7.54 o
  -3   6   8          3.66          4.78         2.46 o
  -2   6   8        118.57        124.67         8.17 o
  -1   6   8         38.46         28.92         3.67 o
   0   6   8        160.37        145.47         5.75 o
   1   6   8         71.49         67.65         4.61 o
   2   6   8         80.70         75.32         4.79 o
   3   6   8        144.06        136.25         8.29 o
   4   6   8         88.95         76.78         6.16 o
   5   6   8          0.44         -0.86         2.54 o
   6   6   8          0.31          1.33         3.50 o
   7   6   8         32.50         41.41         3.80 o
 -10   7   8         10.21         11.24         2.40 o
  -9   7   8         54.08         42.99         5.41 o
  -8   7   8          2.64          1.83         2.27 o
  -7   7   8         50.30         43.58         4.87 o
  -6   7   8        159.87        201.06         9.07 o
  -5   7   8         33.70         29.65         5.50 o
  -4   7   8        142.11        138.73         7.97 o
  -3   7   8          5.49          3.78         3.51 o
  -2   7   8         24.56         28.76         5.82 o
  -1   7   8          4.92          1.25         2.25 o
   0   7   8        241.13        246.82         9.63 o
   1   7   8        111.21        108.34         5.60 o
   2   7   8        234.16        212.05         8.77 o
   3   7   8        122.97        133.38         6.90 o
   4   7   8          8.96          8.49         2.82 o
   5   7   8         35.24         39.83         4.24 o
   6   7   8         10.07         13.23         3.30 o
   7   7   8         18.01         22.74         2.75 o
 -10   8   8          0.06          2.35         2.05 o
  -9   8   8          2.15         -0.31         1.73 o
  -8   8   8         35.17         24.60         4.38 o
  -7   8   8         28.47         32.51         5.73 o
  -6   8   8        568.55        627.05        27.37 o
  -5   8   8         20.35         29.99         5.83 o
  -4   8   8         25.36         28.40         4.80 o
  -3   8   8        105.74        114.92         8.56 o
  -2   8   8         18.01         16.33         4.11 o
  -1   8   8        136.57        154.28        12.25 o
   0   8   8          0.14          0.05         2.20 o
   1   8   8        133.06        145.45         7.48 o
   2   8   8         62.53         62.10         3.83 o
   3   8   8         13.13         15.05         2.32 o
   4   8   8          0.20         -1.62         2.05 o
   5   8   8         26.43         30.54         3.41 o
   6   8   8         26.32         28.75         3.29 o
  -9   9   8          0.01         -1.53         2.12 o
  -8   9   8          0.23         -1.34         1.76 o
  -7   9   8         50.36         62.13         6.53 o
  -6   9   8          4.38          4.06         3.05 o
  -5   9   8         18.35         16.69         4.95 o
  -4   9   8        335.90        349.53        11.70 o
  -3   9   8        179.30        203.68         9.27 o
  -2   9   8        288.18        289.43        13.21 o
  -1   9   8         95.41         90.02         7.33 o
   0   9   8         88.56         96.31         7.92 o
   1   9   8        288.91        315.08        14.27 o
   2   9   8          9.56         10.11         2.25 o
   3   9   8         58.24         62.76         4.06 o
   4   9   8         39.00         38.68         5.14 o
  -8  10   8          2.04          0.17         1.93 o
  -7  10   8          0.06          1.17         1.79 o
  -6  10   8         63.92         74.62        12.48 o
  -5  10   8          9.10          8.21         3.22 o
  -4  10   8          0.80          4.35         2.44 o
  -3  10   8         41.84         36.83         4.40 o
  -2  10   8          2.77          8.50         2.90 o
  -1  10   8         38.88         29.12         4.09 o
   0  10   8          1.70         -0.90         2.97 o
   1  10   8          6.13          5.85         3.32 o
   2  10   8         22.17         32.40         4.44 o
   3  10   8        126.62        144.22         9.64 o
  -6  11   8         24.62         34.28         4.91 o
  -5  11   8         12.83          9.42         4.42 o
  -4  11   8         42.50         38.22         5.10 o
  -3  11   8         16.29         16.90         3.22 o
  -2  11   8         51.31         45.86         3.98 o
  -1  11   8          3.18          5.76         4.57 o
   0  11   8          8.78          8.66         3.08 o
   1  11   8          6.58          9.32         2.73 o
   2  11   8         31.08         38.36         5.58 o
 -13   0   9          4.32          3.58         2.70 o
 -11   0   9         90.97         71.85         9.90 o
  -9   0   9         35.40         27.81         4.77 o
  -7   0   9         31.43         15.71         5.66 o
  -5   0   9        412.12        375.58        23.09 o
  -3   0   9        202.38        174.64        14.37 o
  -1   0   9         21.26         19.56         3.78 o
   1   0   9          0.01          0.33         2.27 o
   3   0   9        264.21        279.68        20.37 o
   5   0   9        134.87        154.35        15.97 o
   7   0   9         90.22         97.25        11.35 o
 -13   1   9          6.72         -0.78         2.26 o
 -12   1   9          2.21          1.23         1.58 o
 -11   1   9        199.96        208.31         8.07 o
 -10   1   9         24.90         19.67         3.75 o
  -9   1   9        937.06        978.71        23.39 o
  -8   1   9        131.04        135.36         6.48 o
  -7   1   9          0.34          0.93         1.69 o
  -6   1   9          1.72          1.66         2.74 o
  -5   1   9        172.53        135.17        22.39 o
  -4   1   9        159.17        135.99         9.43 o
  -3   1   9         73.02         51.96         8.61 o
  -2   1   9         80.19         77.67         7.19 o
  -1   1   9          2.41          1.03         1.93 o
   0   1   9        318.98        281.49         8.85 o
   1   1   9        101.17        105.92         6.11 o
   2   1   9        140.97        132.29         7.64 o
   3   1   9        687.95        752.88        15.75 o
   4   1   9         79.51         71.13         5.11 o
   5   1   9         43.56         52.22         5.38 o
   6   1   9          0.34          1.81         6.42 o
   7   1   9         15.59          9.92         5.10 o
   8   1   9          0.00         -1.98         1.98 o
 -12   2   9          4.84          3.40         1.51 o
 -11   2   9        153.15        145.10         7.84 o
 -10   2   9          3.09          2.90         2.52 o
  -9   2   9          0.23          2.23         2.49 o
  -8   2   9         19.25         19.82         3.56 o
  -7   2   9          7.85          0.19         2.97 o
  -6   2   9        225.75        170.93        31.59 o
  -5   2   9          4.74          1.43         2.57 o
  -4   2   9        109.59        100.10         8.50 o
  -3   2   9       1414.97       1314.36        48.08 o
  -2   2   9         18.04         17.98         4.36 o
  -1   2   9         32.99         27.08         4.34 o
   0   2   9          2.22          3.29         2.32 o
   1   2   9         72.85         62.46         5.22 o
   2   2   9        114.19        106.26         6.93 o
   3   2   9        119.13        108.54         5.51 o
   4   2   9          2.74          0.49         1.74 o
   5   2   9          0.09          1.83         1.74 o
   6   2   9         85.33         88.76         4.87 o
   7   2   9          3.26          1.02         1.76 o
   8   2   9          4.70          6.88         4.00 o
 -12   3   9         35.57         37.39         5.30 o
 -11   3   9          0.34         -2.70         2.70 o
 -10   3   9          2.05         -0.11         2.68 o
  -9   3   9        104.44        116.67         7.96 o
  -8   3   9        530.39        511.58        14.39 o
  -7   3   9        216.52        212.11        12.93 o
  -6   3   9        338.64        272.07        41.80 o
  -5   3   9        537.38        476.10        21.12 o
  -4   3   9       1072.36        958.91        51.12 o
  -3   3   9         91.04         79.22         7.77 o
  -2   3   9         98.19         78.28         7.64 o
  -1   3   9         90.86         84.07         7.66 o
   0   3   9          2.06          4.21         2.71 o
   1   3   9         96.49         84.74        15.60 o
   2   3   9        186.47        192.84         6.68 o
   3   3   9          1.99          2.13         1.68 o
   4   3   9         45.24         48.67         4.00 o
   5   3   9          5.95          5.55         2.05 o
   6   3   9          2.42         -0.99         1.81 o
   7   3   9         48.00         55.12         4.46 o
   8   3   9          5.07          7.62         3.43 o
 -12   4   9         75.55         77.59         4.61 o
 -11   4   9         31.23         30.72         4.60 o
 -10   4   9         98.85         88.94         7.86 o
  -9   4   9          0.00         -0.77         2.23 o
  -8   4   9        630.98        635.81        18.27 o
  -7   4   9         47.30         42.64         5.08 o
  -6   4   9         88.76         91.33         9.07 o
  -5   4   9        150.94        124.71        10.00 o
  -4   4   9        190.54        180.20        12.47 o
  -3   4   9         18.36         16.68         4.56 o
  -2   4   9         47.19         40.49         4.53 o
  -1   4   9        124.53        121.85         9.39 o
   0   4   9          0.11          0.18         2.17 o
   1   4   9          9.21          6.67         2.01 o
   2   4   9          1.76          2.02         1.91 o
   3   4   9         21.75         18.83         3.08 o
   4   4   9         18.01         23.33         3.32 o
   5   4   9         19.38         16.76         2.95 o
   6   4   9         50.17         48.45         4.11 o
   7   4   9          9.90         14.01         3.20 o
 -11   5   9        173.25        184.76         9.40 o
 -10   5   9          2.68          5.21         6.31 o
  -9   5   9         14.22          9.21         3.06 o
  -8   5   9         57.30         54.40         6.09 o
  -7   5   9        103.47         98.56         6.49 o
  -6   5   9        119.18        119.39         8.39 o
  -5   5   9         53.00         53.08         4.84 o
  -4   5   9         58.79         49.63         4.66 o
  -3   5   9        180.70        164.78         7.14 o
  -2   5   9         34.70         38.17         4.54 o
  -1   5   9         75.75         69.49         4.19 o
   0   5   9         37.76         40.09         4.01 o
   1   5   9         73.26         65.19         5.80 o
   2   5   9          1.04          2.31         2.55 o
   3   5   9         17.86         17.16         3.46 o
   4   5   9         10.10          5.11         2.49 o
   5   5   9         15.88         17.76         2.83 o
   6   5   9         19.45         21.52         2.79 o
   7   5   9          2.33          0.57         1.80 o
 -11   6   9         14.91         15.56         2.95 o
 -10   6   9          0.14          2.29         2.50 o
  -9   6   9         25.93         23.76         2.96 o
  -8   6   9         17.08         16.46         3.22 o
  -7   6   9        420.77        445.01        13.34 o
  -6   6   9         87.90         98.74         9.71 o
  -5   6   9        927.50        966.00        30.70 o
  -4   6   9         19.53         13.57         4.77 o
  -3   6   9        130.85        123.18         8.48 o
  -2   6   9        168.19        157.46         8.00 o
  -1   6   9          1.03         -2.01         2.01 o
   0   6   9          0.41          3.72         2.52 o
   1   6   9        149.97        153.50         8.38 o
   2   6   9          6.77          4.58         2.41 o
   3   6   9         16.44         14.44         3.41 o
   4   6   9          0.96         -1.02         3.19 o
   5   6   9          2.04         -1.46         2.67 o
   6   6   9         12.02         20.68         2.98 o
   7   6   9          4.32          6.45         1.81 o
 -10   7   9          0.11          1.43         1.63 o
  -9   7   9          4.96         -1.05         2.45 o
  -8   7   9         16.58         14.25         2.41 o
  -7   7   9          9.97          8.97         2.56 o
  -6   7   9         34.38         32.18         4.10 o
  -5   7   9         65.38         82.53        15.14 o
  -4   7   9        363.99        387.31        13.25 o
  -3   7   9          0.35          3.46         3.58 o
  -2   7   9        288.03        295.95        16.01 o
  -1   7   9         18.99         11.59         3.28 o
   0   7   9         32.34         31.55         3.45 o
   1   7   9         12.69          7.50         2.66 o
   2   7   9          0.80          1.11         2.02 o
   3   7   9         23.52         22.64         3.10 o
   4   7   9         42.61         37.14         4.05 o
   5   7   9        163.88        182.76        10.39 o
   6   7   9          7.27          9.94         2.33 o
  -9   8   9          2.58         -0.12         1.79 o
  -8   8   9          2.17          2.03         1.75 o
  -7   8   9         27.78         24.85         4.86 o
  -6   8   9        150.20        157.37        11.34 o
  -5   8   9         94.45        111.47        10.17 o
  -4   8   9          0.29          2.59         3.30 o
  -3   8   9        635.73        708.71        26.67 o
  -2   8   9         12.63         14.39         3.33 o
  -1   8   9         21.96         28.19         7.83 o
   0   8   9         19.77         21.98         3.92 o
   1   8   9        198.69        232.79         8.94 o
   2   8   9          1.23         -0.94         3.15 o
   3   8   9         11.31          8.90         1.92 o
   4   8   9          6.57          2.14         2.86 o
   5   8   9          5.21         -1.01         3.32 o
  -8   9   9         14.58         15.90         2.40 o
  -7   9   9         45.36         38.66         5.04 o
  -6   9   9         22.06         20.07         6.84 o
  -5   9   9         23.04         23.04         5.10 o
  -4   9   9         74.74         89.95         6.87 o
  -3   9   9         26.69         20.24         3.21 o
  -2   9   9         81.52         82.27         6.80 o
  -1   9   9         10.81          5.51         3.57 o
   0   9   9          7.18          8.81         3.38 o
   1   9   9         21.49         24.41         4.80 o
   2   9   9          0.40         -1.23         2.55 o
   3   9   9         16.96         17.71         4.83 o
  -7  10   9          1.71          2.77         1.61 o
  -6  10   9          0.00          2.19         2.33 o
  -5  10   9         55.42         46.62        10.25 o
  -4  10   9         73.90         69.77         5.22 o
  -3  10   9         31.51         27.50         3.66 o
  -2  10   9         81.05         82.51         5.76 o
  -1  10   9          0.08          2.77         2.43 o
   0  10   9          1.80          3.70         2.88 o
   1  10   9          6.02          4.74         4.59 o
   2  10   9          0.01          0.88         1.75 o
  -5  11   9         46.10         44.36         5.30 o
  -4  11   9         82.70         66.50         6.82 o
  -3  11   9          8.11          9.30         2.38 o
  -2  11   9          0.22         -0.57         1.63 o
  -1  11   9         25.93         32.25         3.94 o
   0  11   9         10.72         14.08         2.70 o
 -12   0  10        482.94        462.95        28.32 o
 -10   0  10          3.62          2.17         3.78 o
  -8   0  10         72.48         74.06         7.87 o
  -6   0  10        512.50        446.76        71.47 o
  -4   0  10        357.96        292.09        20.44 o
  -2   0  10        227.29        212.30        11.32 o
   0   0  10          8.18          2.16         2.01 o
   2   0  10        264.85        260.56        19.61 o
   4   0  10          2.64         -2.80         4.45 o
   6   0  10          8.11          9.50         4.97 o
 -12   1  10          9.17          7.18         2.58 o
 -11   1  10         37.60         32.39         3.61 o
 -10   1  10          2.07          4.61         2.37 o
  -9   1  10         15.00         16.61         3.07 o
  -8   1  10        244.48        256.05         8.98 o
  -7   1  10          1.62          2.20         2.23 o
  -6   1  10          7.43         10.56         2.27 o
  -5   1  10        218.04        182.81        25.88 o
  -4   1  10         50.11         49.44        11.25 o
  -3   1  10         41.69         27.16         6.69 o
  -2   1  10         89.52         80.79         5.97 o
  -1   1  10         32.41         29.39         4.66 o
   0   1  10         72.27         71.63         4.73 o
   1   1  10        468.69        479.20        11.29 o
   2   1  10          5.50         14.51         3.65 o
   3   1  10         38.38         38.62         4.55 o
   4   1  10         46.21         42.71         6.31 o
   5   1  10          6.46          2.33         3.51 o
   6   1  10         16.34         21.24         4.43 o
   7   1  10          4.93          5.05         2.19 o
 -12   2  10          3.43          1.33         1.88 o
 -11   2  10          7.18          1.31         2.05 o
 -10   2  10         12.67         14.70         3.81 o
  -9   2  10        740.89        698.13        19.08 o
  -8   2  10         22.44         27.61         4.21 o
  -7   2  10         24.67         21.97         5.03 o
  -6   2  10        321.08        336.29        13.29 o
  -5   2  10         37.22         35.84         5.67 o
  -4   2  10         16.41         12.76         3.61 o
  -3   2  10          3.10          5.16         3.10 o
  -2   2  10          6.97          7.42         3.08 o
  -1   2  10         43.37         33.52         5.14 o
   0   2  10          0.02          0.93         2.08 o
   1   2  10        153.71        160.80         6.68 o
   2   2  10         66.49         65.18         5.14 o
   3   2  10         69.73         75.39         5.24 o
   4   2  10          4.07          2.77         5.17 o
   5   2  10          0.21          0.66         2.57 o
   6   2  10          0.08          0.05         2.29 o
   7   2  10          4.50          7.78         2.45 o
 -12   3  10          0.67          2.61         1.70 o
 -11   3  10         10.02         12.60         3.23 o
 -10   3  10          1.09         -2.93         2.97 o
  -9   3  10          0.01          1.35         2.82 o
  -8   3  10         44.56         37.30         4.95 o
  -7   3  10         16.43         19.97         4.95 o
  -6   3  10         32.71         30.29         4.47 o
  -5   3  10          0.03          0.53         2.03 o
  -4   3  10        207.78        187.29        18.73 o
  -3   3  10        269.81        236.83        13.51 o
  -2   3  10         12.10         10.80         3.27 o
  -1   3  10         60.69         52.22         6.14 o
   0   3  10         24.31         24.02         2.49 o
   1   3  10        379.18        358.36        11.03 o
   2   3  10          4.33          6.15         1.95 o
   3   3  10         51.62         44.32         3.85 o
   4   3  10         58.94         58.18         4.19 o
   5   3  10          4.75          4.97         2.10 o
   6   3  10         10.83          7.92         2.28 o
   7   3  10          0.10          1.21         3.33 o
 -12   4  10         65.77         62.32         4.56 o
 -11   4  10         26.29         34.30         7.54 o
 -10   4  10         89.37         96.24         7.93 o
  -9   4  10        101.77         91.93         7.02 o
  -8   4  10          1.40          2.52         2.62 o
  -7   4  10        964.64       1051.96        24.25 o
  -6   4  10        145.37        143.10         9.28 o
  -5   4  10        275.24        266.59        12.09 o
  -4   4  10         97.02         89.53         7.06 o
  -3   4  10         23.46         20.93         2.41 o
  -2   4  10          0.81          1.55         2.20 o
  -1   4  10        128.65        128.37         6.90 o
   0   4  10        131.68        131.84         9.83 o
   1   4  10          4.17          6.83         3.44 o
   2   4  10          0.23         -0.94         1.79 o
   3   4  10        283.66        292.20        10.15 o
   4   4  10         10.18         11.18         3.35 o
   5   4  10         28.79         30.45         3.90 o
   6   4  10         20.54         35.49         3.66 o
 -11   5  10        240.89        266.25        10.53 o
 -10   5  10          3.15          5.17         2.91 o
  -9   5  10         30.13         38.46         6.28 o
  -8   5  10          0.11          2.26         2.34 o
  -7   5  10        198.57        216.92         8.49 o
  -6   5  10         33.39         33.73         4.52 o
  -5   5  10         37.17         33.31         4.63 o
  -4   5  10         82.40         80.84         9.42 o
  -3   5  10        109.50        101.11         7.68 o
  -2   5  10         58.08         58.47         5.10 o
  -1   5  10         43.72         36.76         4.85 o
   0   5  10         16.56         19.77         3.56 o
   1   5  10          1.77          2.65         3.64 o
   2   5  10         56.21         62.35         5.79 o
   3   5  10         69.97         83.90         6.47 o
   4   5  10          7.64          8.29         2.63 o
   5   5  10         15.31         16.36         3.98 o
   6   5  10          0.05         -1.88         1.93 o
 -11   6  10          1.53          6.33         2.73 o
 -10   6  10         32.98         23.59         3.68 o
  -9   6  10          3.07          3.05         1.87 o
  -8   6  10         32.18         21.64         3.60 o
  -7   6  10         19.91         16.96         3.16 o
  -6   6  10        128.37        125.08         8.65 o
  -5   6  10         10.69         14.74         4.82 o
  -4   6  10          6.41          3.35         7.67 o
  -3   6  10         70.75         81.65         7.17 o
  -2   6  10          7.90          7.26         2.78 o
  -1   6  10          2.83         -2.74         3.59 o
   0   6  10          4.88          4.33         2.28 o
   1   6  10         16.09         12.24         3.04 o
   2   6  10          0.31          0.80         2.87 o
   3   6  10          9.53         16.59         5.36 o
   4   6  10          8.53         11.26         3.64 o
   5   6  10          4.55          2.56         2.15 o
   6   6  10          5.45          6.41         1.99 o
 -10   7  10          5.64          2.74         1.65 o
  -9   7  10          2.58         -0.20         2.06 o
  -8   7  10         10.01         13.35         2.52 o
  -7   7  10         44.12         44.97         4.25 o
  -6   7  10          8.96          3.65         2.14 o
  -5   7  10         34.87         35.58         7.19 o
  -4   7  10         32.88         27.65         5.44 o
  -3   7  10         23.15         15.00         5.04 o
  -2   7  10         10.84         10.23         3.06 o
  -1   7  10         40.62         40.62         5.08 o
   0   7  10         76.49         76.98         5.65 o
   1   7  10         78.95         81.99         4.88 o
   2   7  10          0.53         -1.08         1.92 o
   3   7  10          0.89          2.05         2.15 o
   4   7  10         19.48         16.86         2.71 o
   5   7  10          0.00         -1.05         1.58 o
  -9   8  10          4.65          3.33         3.45 o
  -8   8  10         28.17         22.21         3.29 o
  -7   8  10          5.00          7.09         2.23 o
  -6   8  10         18.70         18.76         3.53 o
  -5   8  10         42.85         48.92         5.57 o
  -4   8  10         50.35         63.71         6.06 o
  -3   8  10         30.82         33.16         4.01 o
  -2   8  10         15.08         18.71         3.51 o
  -1   8  10         16.56         19.51         3.65 o
   0   8  10         15.09         25.76         4.07 o
   1   8  10          0.23          4.65         2.77 o
   2   8  10          7.02         11.54         2.15 o
   3   8  10          0.58          1.17         1.73 o
   4   8  10         50.37         43.77        16.05 o
  -8   9  10         11.22         10.74         3.93 o
  -7   9  10         11.43         11.59         2.83 o
  -6   9  10         19.77         18.65         3.94 o
  -5   9  10         13.37         12.49         3.99 o
  -4   9  10         32.99         35.96         4.44 o
  -3   9  10         12.49         14.47         3.14 o
  -2   9  10         28.28         26.32         4.17 o
  -1   9  10          0.95          3.90         5.11 o
   0   9  10         36.03         30.89         3.99 o
   1   9  10          3.82          1.33         2.60 o
   2   9  10          6.83          3.55         3.66 o
  -6  10  10         19.78         20.94         4.18 o
  -5  10  10         22.05         20.07         3.45 o
  -4  10  10         58.98         58.37         5.78 o
  -3  10  10         99.56         92.25         6.06 o
  -2  10  10         10.95          9.94         2.19 o
  -1  10  10          3.25          3.54         2.15 o
   0  10  10          1.58          2.08         2.35 o
   1  10  10         73.20        102.20         8.54 o
 -11   0  11        115.09         95.01        10.06 o
  -9   0  11        418.28        418.53        17.77 o
  -7   0  11         11.00          6.12         3.81 o
  -5   0  11        349.45        367.91        24.90 o
  -3   0  11          5.99         13.99         3.62 o
  -1   0  11         43.20         39.06         3.77 o
   1   0  11        176.66        164.59        16.27 o
   3   0  11         87.97         79.83        11.38 o
   5   0  11         18.75         12.71         5.47 o
 -12   1  11         35.83         31.96         3.17 o
 -11   1  11         83.82         88.87         4.74 o
 -10   1  11          8.69          7.90         2.36 o
  -9   1  11        238.60        240.87         9.57 o
  -8   1  11        243.14        254.10         9.97 o
  -7   1  11         43.21         47.61         5.44 o
  -6   1  11          6.93          3.87         2.46 o
  -5   1  11        207.90        252.16        10.16 o
  -4   1  11         53.59         53.02         3.50 o
  -3   1  11          0.62          3.04         1.55 o
  -2   1  11         59.91         47.67         4.37 o
  -1   1  11         18.89         14.61         2.23 o
   0   1  11          1.04         -0.51         1.85 o
   1   1  11        665.68        685.05        25.20 o
   2   1  11         11.88         13.31         3.06 o
   3   1  11          1.05         -2.71         2.71 o
   4   1  11         12.17         17.80         4.28 o
   5   1  11          0.27         -2.25         2.25 o
   6   1  11         27.64         35.64         4.46 o
   7   1  11          0.18          3.22         2.40 o
 -12   2  11          9.27          3.50         1.90 o
 -11   2  11          3.86          1.44         2.29 o
 -10   2  11          0.02         -1.93         2.61 o
  -9   2  11          0.17         -0.77         2.33 o
  -8   2  11         19.23         18.58         3.44 o
  -7   2  11        159.35        171.41        12.41 o
  -6   2  11        312.01        312.41        11.32 o
  -5   2  11        125.90        137.63         7.70 o
  -4   2  11          1.20         -1.17         2.12 o
  -3   2  11         51.46         40.23         3.52 o
  -2   2  11         24.75         18.24         3.60 o
  -1   2  11         27.67         24.51         2.98 o
   0   2  11         28.00         32.40         3.93 o
   1   2  11        120.75        118.35         5.89 o
   2   2  11         10.11          8.32         2.02 o
   3   2  11         66.36         66.92         4.45 o
   4   2  11         16.90         13.86         2.61 o
   5   2  11         12.94         11.44         3.92 o
   6   2  11          0.51          1.16         2.84 o
 -12   3  11          3.99          4.57         2.36 o
 -11   3  11         32.66         31.31         4.13 o
 -10   3  11         50.57         51.54         9.64 o
  -9   3  11         16.46         17.05         3.41 o
  -8   3  11          0.05         -2.70         2.84 o
  -7   3  11          0.04          2.15         3.18 o
  -6   3  11         43.19         38.37         6.63 o
  -5   3  11          5.16          4.54         3.38 o
  -4   3  11        224.29        235.50        11.57 o
  -3   3  11         71.20         75.58         5.81 o
  -2   3  11        108.58        113.30         7.97 o
  -1   3  11          9.46          5.58         2.39 o
   0   3  11        300.71        344.32         9.97 o
   1   3  11          2.11          2.52         1.81 o
   2   3  11        118.87        133.88         7.09 o
   3   3  11          8.12          8.72         2.44 o
   4   3  11         33.68         39.49         3.70 o
   5   3  11          2.15          1.54         3.03 o
   6   3  11         13.81         12.82         3.09 o
 -11   4  11          1.52         -0.71         1.95 o
 -10   4  11          2.22          0.08         2.25 o
  -9   4  11         22.73         23.25         3.85 o
  -8   4  11         77.55         79.04         6.70 o
  -7   4  11         43.89         47.94         5.71 o
  -6   4  11         20.22         13.07         4.91 o
  -5   4  11         17.63         17.05         3.83 o
  -4   4  11         14.37          8.24         3.28 o
  -3   4  11         73.62         68.06         6.54 o
  -2   4  11          7.43          4.81         2.66 o
  -1   4  11          6.70          2.46         2.29 o
   0   4  11         40.66         45.75         4.35 o
   1   4  11        142.10        140.54         8.26 o
   2   4  11          3.22         -1.07         2.38 o
   3   4  11          5.60          8.68         2.76 o
   4   4  11          4.74          3.87         2.03 o
   5   4  11         13.60         16.20         2.62 o
   6   4  11          5.37          2.94         1.68 o
 -11   5  11          2.38          1.90         2.86 o
 -10   5  11          2.46          1.23         4.06 o
  -9   5  11        462.03        473.46        14.17 o
  -8   5  11          0.00          0.51         2.02 o
  -7   5  11         11.18          7.84         2.47 o
  -6   5  11         17.62         16.33         3.85 o
  -5   5  11         71.15         61.72         6.38 o
  -4   5  11          9.64          8.22         3.27 o
  -3   5  11          1.16         -1.45         2.94 o
  -2   5  11         67.00         64.95         7.84 o
  -1   5  11         42.10         37.58         4.82 o
   0   5  11         13.97         12.83         3.96 o
   1   5  11         14.99         16.97         2.92 o
   2   5  11         19.88         23.19         4.80 o
   3   5  11         63.97         68.61         6.85 o
   4   5  11          0.62         -0.79         2.27 o
   5   5  11          0.00          2.43         2.27 o
 -10   6  11         17.94         14.47         4.03 o
  -9   6  11          0.00          1.41         1.70 o
  -8   6  11         33.26         30.32         3.94 o
  -7   6  11        270.15        282.03        10.11 o
  -6   6  11          5.20          0.70         3.41 o
  -5   6  11         51.98         41.89         7.00 o
  -4   6  11          8.36          2.86         5.02 o
  -3   6  11        303.66        334.54        16.71 o
  -2   6  11          0.08         -2.66         2.66 o
  -1   6  11         63.55         68.31         6.19 o
   0   6  11          3.76          2.08         2.03 o
   1   6  11         16.87         21.06         4.51 o
   2   6  11          2.08          2.26         2.06 o
   3   6  11          0.68          6.29         2.60 o
   4   6  11          0.17          3.16         1.43 o
   5   6  11          0.01         -1.63         1.63 o
  -9   7  11          0.85          1.67         1.78 o
  -8   7  11         21.63         17.07         3.85 o
  -7   7  11         27.69         28.04         4.57 o
  -6   7  11         59.82         60.90         4.92 o
  -5   7  11         73.70         73.33        12.48 o
  -4   7  11         59.97         60.63         6.20 o
  -3   7  11         74.13         63.80         7.01 o
  -2   7  11         23.30         25.12         4.17 o
  -1   7  11         22.66         18.59         3.32 o
   0   7  11         61.74         61.46         5.44 o
   1   7  11         79.49        108.97         8.34 o
   2   7  11         14.81         14.05         2.35 o
   3   7  11         23.00         15.50         3.10 o
   4   7  11          0.02          3.32         1.73 o
  -8   8  11         47.11         38.38         3.42 o
  -7   8  11         32.63         35.45         3.02 o
  -6   8  11          2.52          4.24         1.94 o
  -5   8  11        107.17        116.50         7.55 o
  -4   8  11         21.82         20.80         3.74 o
  -3   8  11         41.77         34.59         4.49 o
  -2   8  11         23.46         25.52         4.05 o
  -1   8  11          0.52          1.59         2.19 o
   0   8  11          0.25         -0.12         2.35 o
   1   8  11          0.08          4.48         1.81 o
   2   8  11          6.81          3.64         3.57 o
  -7   9  11          0.92          2.12         1.77 o
  -6   9  11          5.43          7.67         2.77 o
  -5   9  11          4.72          6.55         2.70 o
  -4   9  11          1.30          3.65         1.69 o
  -3   9  11         30.35         33.67         3.32 o
  -2   9  11          4.28          6.62         2.34 o
  -1   9  11          0.50          1.67         2.28 o
   0   9  11         13.44         18.21         4.72 o
   1   9  11         31.51         30.17         5.34 o
  -5  10  11          0.25          3.56         2.22 o
  -4  10  11          0.06          1.54         1.75 o
  -3  10  11         30.46         33.71         3.53 o
  -2  10  11          3.10          1.75         5.44 o
  -1  10  11         57.02         68.58         6.97 o
 -10   0  12         36.34         29.98         6.41 o
  -8   0  12          9.96          4.69         3.35 o
  -6   0  12        311.71        339.55        24.27 o
  -4   0  12        136.45        144.16        11.40 o
  -2   0  12        114.13        118.19         9.96 o
   0   0  12        126.92        103.88         9.00 o
   2   0  12        101.70        112.18         9.63 o
   4   0  12          7.41          5.38         3.13 o
 -11   1  12          7.78          5.08         2.19 o
 -10   1  12         58.02         48.79         4.39 o
  -9   1  12          0.02          3.08         1.96 o
  -8   1  12         87.37         87.72         5.85 o
  -7   1  12          3.80         -0.31         2.78 o
  -6   1  12          0.74          3.78         2.51 o
  -5   1  12         29.39         36.28         5.08 o
  -4   1  12         27.59         28.10         4.25 o
  -3   1  12         37.46         35.42         4.18 o
  -2   1  12         30.14         30.22         3.86 o
  -1   1  12        113.10        130.56         8.53 o
   0   1  12         67.76         69.42         5.41 o
   1   1  12          2.88          2.51         1.89 o
   2   1  12          2.29          4.57         1.92 o
   3   1  12         72.90         74.04         5.14 o
   4   1  12          1.43          1.85         1.50 o
   5   1  12          0.74         -1.55         1.55 o
   6   1  12          0.54          1.95         2.40 o
 -11   2  12         78.52         57.62         8.20 o
 -10   2  12         19.41         15.93         3.35 o
  -9   2  12         65.52         62.18         5.62 o
  -8   2  12          8.41          1.04         2.58 o
  -7   2  12        189.43        192.82        12.74 o
  -6   2  12         37.23         39.76         5.31 o
  -5   2  12         16.15         14.27         2.77 o
  -4   2  12         11.25         11.25         2.89 o
  -3   2  12         46.51         45.29         4.80 o
  -2   2  12         47.09         52.86         4.86 o
  -1   2  12         34.11         33.54         4.72 o
   0   2  12         87.73         98.57         5.63 o
   1   2  12         25.00         15.97         2.67 o
   2   2  12          0.48          1.52         1.85 o
   3   2  12          0.26          1.27         1.86 o
   4   2  12         10.52          9.62         3.21 o
   5   2  12          0.53         -0.91         2.12 o
 -11   3  12         13.65          8.18         2.24 o
 -10   3  12          0.60         -2.64         2.64 o
  -9   3  12         37.62         34.73         4.30 o
  -8   3  12         30.70         33.60         4.69 o
  -7   3  12        103.86        104.51        10.02 o
  -6   3  12         73.94         66.78         8.19 o
  -5   3  12        125.14        124.61         8.68 o
  -4   3  12          0.15         -1.81         2.31 o
  -3   3  12        121.38        129.34         7.54 o
  -2   3  12        156.82        176.31         8.82 o
  -1   3  12          3.08          2.58         2.31 o
   0   3  12         88.64         96.59         6.30 o
   1   3  12         87.75        106.75         5.69 o
   2   3  12         17.86         25.61         3.64 o
   3   3  12         68.40         78.11         5.81 o
   4   3  12         11.73          9.43         2.35 o
   5   3  12          3.14          2.19         1.60 o
 -11   4  12        202.56        211.88        10.98 o
 -10   4  12          2.34         -1.36         2.34 o
  -9   4  12        136.46        130.18         7.48 o
  -8   4  12          1.66          1.21         2.31 o
  -7   4  12        114.09        123.93         8.38 o
  -6   4  12        101.42         94.95         9.37 o
  -5   4  12        220.02        226.63        14.21 o
  -4   4  12         18.38         18.12         4.01 o
  -3   4  12          0.00          1.30         2.19 o
  -2   4  12          0.22          4.77         2.37 o
  -1   4  12         51.80         52.81        10.46 o
   0   4  12          5.15          6.70         2.58 o
   1   4  12         21.02         28.59         4.07 o
   2   4  12          4.26          2.45         1.79 o
   3   4  12         29.87         32.61         3.33 o
   4   4  12          0.10         -0.01         1.82 o
   5   4  12          0.86          2.74         1.68 o
 -10   5  12          3.02          2.40         2.80 o
  -9   5  12          8.40          5.12         3.05 o
  -8   5  12          1.61         -1.29         2.13 o
  -7   5  12         53.67         66.97         4.68 o
  -6   5  12         27.03         34.65         4.85 o
  -5   5  12         26.65         29.60         3.98 o
  -4   5  12          2.03         -0.30         2.48 o
  -3   5  12        102.30        126.31        10.53 o
  -2   5  12         19.97         15.31         4.44 o
  -1   5  12         36.56         47.30         6.53 o
   0   5  12         10.21          4.32         2.65 o
   1   5  12          3.07          2.72         2.41 o
   2   5  12          0.10         -0.11         2.05 o
   3   5  12          0.00         -1.32         1.71 o
   4   5  12          9.58          6.57         1.83 o
  -9   6  12          1.66          0.53         2.05 o
  -8   6  12        180.61        184.29         8.26 o
  -7   6  12         28.69         31.90         4.32 o
  -6   6  12          0.09          6.12         3.33 o
  -5   6  12         19.47         25.26         9.09 o
  -4   6  12         80.28         87.09         6.95 o
  -3   6  12          5.03          1.80         3.27 o
  -2   6  12          1.95          1.16         3.02 o
  -1   6  12          2.55          6.37         3.18 o
   0   6  12          0.42          2.74         2.76 o
   1   6  12          0.45          1.25         2.55 o
   2   6  12         17.41         20.57         3.10 o
   3   6  12          5.04          5.55         1.83 o
   4   6  12          4.14          4.77         2.51 o
  -8   7  12          0.13         -1.65         1.65 o
  -7   7  12          0.17          3.46         1.76 o
  -6   7  12          2.55          3.48         1.96 o
  -5   7  12          0.28         -0.59         3.08 o
  -4   7  12         31.40         26.48         5.00 o
  -3   7  12         46.92         48.71         4.98 o
  -2   7  12          9.21          6.63         2.92 o
  -1   7  12          0.31         -0.58         2.60 o
   0   7  12          3.12          2.71         2.32 o
   1   7  12         19.34         15.05         3.97 o
   2   7  12         41.69         57.51         7.25 o
  -7   8  12         13.18         12.79         2.06 o
  -6   8  12        135.14        149.94         8.42 o
  -5   8  12          1.69          4.77         2.19 o
  -4   8  12         14.47         10.82         2.23 o
  -3   8  12          0.01          0.84         2.73 o
  -2   8  12         82.98         93.20         7.58 o
  -1   8  12         31.72         39.98         4.06 o
   0   8  12          0.99         -0.98         1.39 o
   1   8  12         21.64         22.92         2.81 o
  -6   9  12          0.27         -1.85         2.67 o
  -5   9  12          1.20          0.31         3.07 o
  -4   9  12         66.61         81.68        10.64 o
  -3   9  12         48.48         52.62         3.37 o
  -2   9  12         18.17         16.05         1.99 o
  -1   9  12         31.15         33.64         3.73 o
   0   9  12          4.40          5.62         2.48 o
 -11   0  13        109.73         85.60         7.58 o
  -9   0  13         90.06         85.07        10.96 o
  -7   0  13        255.01        294.90        21.71 o
  -5   0  13          4.97          1.00         4.77 o
  -3   0  13        197.41        233.88        13.80 o
  -1   0  13          1.76         -1.69         2.53 o
   1   0  13          3.46          4.32         3.91 o
   3   0  13         14.17         13.07         5.29 o
 -11   1  13          0.76         -0.09         2.44 o
 -10   1  13          2.65          3.78         4.03 o
  -9   1  13        230.13        224.10        10.57 o
  -8   1  13          3.72          2.71         1.88 o
  -7   1  13         13.16         14.15         3.94 o
  -6   1  13         69.19         86.59         7.06 o
  -5   1  13         38.87         36.55         5.14 o
  -4   1  13         38.84         37.52         5.63 o
  -3   1  13        169.43        199.82        10.84 o
  -2   1  13          2.08          0.70         2.12 o
  -1   1  13         12.88         13.30         3.22 o
   0   1  13         93.63        109.31         7.50 o
   1   1  13         16.48         18.37         3.38 o
   2   1  13          0.01          1.93         2.05 o
   3   1  13         45.67         44.50         5.57 o
   4   1  13          1.56          3.44         2.30 o
 -11   2  13         76.15         72.89         7.32 o
 -10   2  13          9.51          6.98         2.42 o
  -9   2  13         29.93         32.71         4.26 o
  -8   2  13          1.98          1.21         2.22 o
  -7   2  13         42.70         45.92         5.12 o
  -6   2  13          3.66          0.33         2.50 o
  -5   2  13        106.29        107.82         6.95 o
  -4   2  13          8.77          7.05         2.54 o
  -3   2  13         23.57         30.64         3.93 o
  -2   2  13          4.07          1.60         2.24 o
  -1   2  13          3.51          1.32         1.96 o
   0   2  13         13.29         14.31         3.30 o
   1   2  13          1.00          0.11         2.06 o
   2   2  13         11.58         11.22         2.72 o
   3   2  13         18.60         15.37         3.67 o
   4   2  13         13.64         11.24         2.63 o
 -10   3  13          7.48          7.91         2.47 o
  -9   3  13         45.68         55.76         5.01 o
  -8   3  13        298.33        306.02        12.52 o
  -7   3  13         12.91         10.61         3.91 o
  -6   3  13         29.05         26.38         5.54 o
  -5   3  13          0.09         -2.93         2.93 o
  -4   3  13         86.21         97.12         6.44 o
  -3   3  13         40.20         40.35         4.41 o
  -2   3  13         54.12         65.31         5.29 o
  -1   3  13          0.53          1.29         1.95 o
   0   3  13          0.41          3.24         2.17 o
   1   3  13         17.00         15.70         3.56 o
   2   3  13          2.54          2.86         2.09 o
   3   3  13          0.37         -0.92         2.17 o
   4   3  13          0.14          4.17         3.62 o
 -10   4  13         19.37         18.53         3.04 o
  -9   4  13          6.73          4.90         2.21 o
  -8   4  13          9.78         12.07         3.01 o
  -7   4  13          0.04          2.32         3.16 o
  -6   4  13         18.74         24.49         4.86 o
  -5   4  13          0.04          2.20         2.70 o
  -4   4  13         77.07         80.72         6.76 o
  -3   4  13          6.17          4.19         2.61 o
  -2   4  13          0.03          0.38         1.89 o
  -1   4  13         24.44         16.01         4.10 o
   0   4  13         17.25         14.81         3.14 o
   1   4  13          0.01          4.24         2.63 o
   2   4  13          3.18          6.68         2.73 o
   3   4  13          9.44         12.70         2.88 o
  -9   5  13          0.60          2.45         1.63 o
  -8   5  13          1.42          3.34         2.10 o
  -7   5  13         81.34         88.10         5.41 o
  -6   5  13          0.00          0.48         2.97 o
  -5   5  13          9.78         12.66         2.82 o
  -4   5  13          8.68         10.00         3.88 o
  -3   5  13         23.36         23.95         4.97 o
  -2   5  13          0.12         -1.21         4.79 o
  -1   5  13          0.83          3.36         2.83 o
   0   5  13          0.01          3.68         5.17 o
   1   5  13         15.22         16.47         2.93 o
   2   5  13          0.13         -1.62         1.62 o
   3   5  13          1.08          3.03         2.42 o
  -9   6  13          0.00          4.21         2.43 o
  -8   6  13          1.26          1.74         1.70 o
  -7   6  13         14.10         14.56         2.86 o
  -6   6  13         46.25         53.53         4.23 o
  -5   6  13        168.66        187.75        13.10 o
  -4   6  13          9.11          9.12         4.04 o
  -3   6  13          4.88          2.45         2.89 o
  -2   6  13         35.32         36.78         5.38 o
  -1   6  13          1.21         -1.56         2.34 o
   0   6  13          3.37          3.21         2.66 o
   1   6  13          4.03          4.87         2.39 o
   2   6  13          0.04         -2.15         2.95 o
  -7   7  13          9.34          3.37         2.54 o
  -6   7  13         22.78         25.92         3.63 o
  -5   7  13          3.39          3.37         2.14 o
  -4   7  13         23.21         28.60         4.71 o
  -3   7  13          1.92          1.53         3.12 o
  -2   7  13         79.75         98.30         5.52 o
  -1   7  13          0.90         -0.10         1.70 o
   0   7  13          0.79         -1.28         1.68 o
   1   7  13          0.76          0.25         1.32 o
  -6   8  13         48.88         57.00         6.54 o
  -5   8  13         41.05         41.40         5.34 o
  -4   8  13          0.28         -0.97         1.83 o
  -3   8  13         79.71         91.38         5.17 o
  -2   8  13          0.02          0.67         1.99 o
  -1   8  13          7.11          7.70         2.29 o
 -10   0  14         45.55         38.64         5.63 o
  -8   0  14          1.81          3.58         4.95 o
  -6   0  14         80.66         96.76        12.70 o
  -4   0  14          0.08          0.71         4.48 o
  -2   0  14         32.58         38.81         5.62 o
   0   0  14          2.65          1.15         5.04 o
   2   0  14         40.87         42.91         7.47 o
 -10   1  14         16.81         15.53         3.81 o
  -9   1  14         22.32         20.03         6.45 o
  -8   1  14          4.47          6.46         1.98 o
  -7   1  14         22.45         20.58         4.06 o
  -6   1  14          2.63          1.32         2.24 o
  -5   1  14          5.43          9.69         6.16 o
  -4   1  14          0.02         -2.97         2.97 o
  -3   1  14         23.38         35.63         4.79 o
  -2   1  14          0.84          2.43         2.77 o
  -1   1  14          1.77          5.26         1.94 o
   0   1  14          3.02          1.59         1.63 o
   1   1  14         74.49         89.82         5.14 o
   2   1  14          0.36          5.23         2.95 o
   3   1  14          2.17          1.95         1.65 o
 -10   2  14          0.21         -3.29         3.29 o
  -9   2  14        208.26        202.34        12.51 o
  -8   2  14         21.53         24.14         2.87 o
  -7   2  14         42.86         45.03         4.93 o
  -6   2  14          2.78          0.79         2.68 o
  -5   2  14         30.28         18.89         3.24 o
  -4   2  14         38.88         57.19         4.83 o
  -3   2  14          1.46          1.54         1.85 o
  -2   2  14          6.50          7.87         2.35 o
  -1   2  14          0.62         -0.85         1.90 o
   0   2  14          5.57          9.82         2.35 o
   1   2  14          5.20          4.53         2.07 o
   2   2  14         33.00         45.22         3.95 o
   3   2  14         13.59         18.47         3.06 o
 -10   3  14         14.83         10.54         3.28 o
  -9   3  14          2.11          1.54         1.56 o
  -8   3  14          0.02         -2.02         2.02 o
  -7   3  14          7.20          3.91         3.66 o
  -6   3  14          1.35          0.00         3.05 o
  -5   3  14          9.10         12.89         3.18 o
  -4   3  14         46.33         51.11         4.09 o
  -3   3  14          0.56         -1.99         1.99 o
  -2   3  14          9.23          8.26         2.64 o
  -1   3  14         39.83         43.51         4.00 o
   0   3  14          5.73          7.03         2.03 o
   1   3  14         57.58         60.82         4.82 o
   2   3  14         23.82         30.37         3.21 o
   3   3  14         13.31         15.20         5.87 o
  -9   4  14         75.95         87.27         6.53 o
  -8   4  14          7.44          7.68         2.32 o
  -7   4  14        212.04        247.69         9.86 o
  -6   4  14         51.93         53.00         6.11 o
  -5   4  14          6.20          4.93         2.99 o
  -4   4  14          7.49          0.65         2.39 o
  -3   4  14         37.44         32.19         4.19 o
  -2   4  14          0.00          0.33         2.25 o
  -1   4  14          0.24          0.86         2.58 o
   0   4  14          2.17          1.04         1.87 o
   1   4  14         10.31         10.21         3.18 o
   2   4  14          0.48          0.46         1.77 o
  -8   5  14         27.97         23.43         3.17 o
  -7   5  14          0.49          0.35         1.88 o
  -6   5  14         30.39         48.04         4.39 o
  -5   5  14          0.21          0.03         1.84 o
  -4   5  14          0.61          2.13         1.85 o
  -3   5  14         50.30         52.51         6.15 o
  -2   5  14         12.64         13.31         3.63 o
  -1   5  14         19.89         20.17         3.79 o
   0   5  14          6.28          8.94         3.49 o
   1   5  14          5.76          6.67         2.32 o
   2   5  14          2.52          5.84         2.94 o
  -7   6  14          7.30          5.37         1.76 o
  -6   6  14          3.14          5.48         1.96 o
  -5   6  14          0.32          3.28         2.19 o
  -4   6  14          0.17          3.66         2.58 o
  -3   6  14         20.91         30.09         4.34 o
  -2   6  14         22.35         24.37         3.71 o
  -1   6  14          0.78         -0.41         2.17 o
   0   6  14          4.30          5.48         2.29 o
  -6   7  14          0.93          1.15         2.25 o
  -5   7  14          4.80          3.57         1.30 o
  -4   7  14         12.58         10.90         2.00 o
  -3   7  14          1.34         -0.43         1.63 o
  -2   7  14          4.12          7.15         1.62 o
  -1   7  14          1.64          5.31         3.05 o
  -9   0  15         82.94         71.29         7.37 o
  -7   0  15          8.21         12.58         4.41 o
  -5   0  15         54.93         57.15         9.53 o
  -3   0  15          0.39         -0.97         4.08 o
  -1   0  15          7.24          7.21         4.64 o
   1   0  15         15.11         19.07         5.10 o
  -9   1  15         18.62         22.71         4.55 o
  -8   1  15          9.16         11.26         2.02 o
  -7   1  15          3.20          2.51         1.86 o
  -6   1  15          6.18          7.51         2.86 o
  -5   1  15         72.11         84.42         7.91 o
  -4   1  15          0.21         -2.47         2.69 o
  -3   1  15          0.01         -1.37         2.90 o
  -2   1  15         28.93         29.69         3.81 o
  -1   1  15          1.78          1.05         1.92 o
   0   1  15          3.75         -0.08         2.24 o
   1   1  15         40.79         35.72         4.25 o
   2   1  15          7.87          8.44         3.30 o
  -9   2  15         18.55         16.46         3.92 o
  -8   2  15          1.34          3.69         1.71 o
  -7   2  15          9.27          8.69         2.22 o
  -6   2  15          6.91          3.56         2.00 o
  -5   2  15          2.68          1.84         1.97 o
  -4   2  15          0.22         -1.77         2.26 o
  -3   2  15         30.07         24.98         3.54 o
  -2   2  15          8.88          9.24         2.13 o
  -1   2  15          0.63         -0.66         2.06 o
   0   2  15          6.91          4.35         1.54 o
   1   2  15          8.85          8.11         1.52 o
  -8   3  15          5.85          6.83         1.93 o
  -7   3  15          7.44         13.60         2.44 o
  -6   3  15          0.00          0.24         2.06 o
  -5   3  15          0.59         -1.23         2.31 o
  -4   3  15         15.32         24.81         2.81 o
  -3   3  15          0.55         -0.08         1.58 o
  -2   3  15          0.22          2.52         1.67 o
  -1   3  15          3.10          3.71         1.62 o
   0   3  15         25.83         28.62         2.55 o
   1   3  15          0.05         -1.36         1.36 o
  -8   4  15         20.93         22.22         4.45 o
  -7   4  15          1.88          3.37         1.75 o
  -6   4  15          0.88          0.13         1.80 o
  -5   4  15          0.00          0.96         3.75 o
  -4   4  15         33.02         41.03         3.39 o
  -3   4  15          3.68          6.31         2.10 o
  -2   4  15          9.22         10.43         2.17 o
  -1   4  15          0.11          1.06         1.48 o
   0   4  15          0.70          0.17         1.30 o
  -7   5  15          1.09          0.21         2.20 o
  -6   5  15          2.89          6.95         2.35 o
  -5   5  15          0.05          0.89         1.55 o
  -4   5  15          0.80          0.62         2.75 o
  -3   5  15          2.13          2.76         1.81 o
  -2   5  15         19.22         23.79         2.99 o
  -1   5  15          0.90          0.26         3.43 o
  -5   6  15          7.82          7.07         2.21 o
  -4   6  15          2.06          0.56         2.37 o
  -3   6  15         24.67         32.99         7.24 o
  -2   6  15          1.74          4.29         1.89 o
  -6   0  16          1.01          6.40         3.48 o
  -4   0  16          3.99         11.49         4.22 o
  -2   0  16          7.25          7.41         3.92 o
   0   0  16         10.10         16.20         3.81 o
  -7   1  16          0.56          0.86         4.43 o
  -6   1  16          1.68          1.89         1.87 o
  -5   1  16         19.31         25.71         4.13 o
  -4   1  16         12.33         12.79         3.15 o
  -3   1  16          7.18         17.25         4.29 o
  -2   1  16          0.22          1.14         2.60 o
  -1   1  16          2.46          5.11         2.69 o
   0   1  16          8.36         10.09         3.39 o
  -7   2  16         84.52        117.24         9.18 o
  -6   2  16         25.21         27.96         3.66 o
  -5   2  16          0.94          2.40         1.88 o
  -4   2  16          9.84         15.17         3.08 o
  -3   2  16          0.25         -2.24         2.24 o
  -2   2  16          1.75          2.69         2.07 o
  -1   2  16          1.31          1.88         2.00 o
  -6   3  16          2.36          4.89         2.47 o
  -5   3  16          0.13         -2.77         5.38 o
  -4   3  16          0.15         -1.76         2.39 o
  -3   3  16         10.67          9.07         4.55 o
  -2   3  16         22.56         31.70         4.69 o
                                                
